# Supplementary material for: Genome-wide identification of microRNAs in pomegranate (Punica granatum L.) by high-throughput sequencing
Source: BMC Plant Biol. 2016 May 26;16:122. doi: 10.1186/s12870-016-0807-3 (PMC4880961; doi:10.1186/s12870-016-0807-3)
Supplement: Additional file 1: Table S8. — Primers used in this study for stem-loop RT-qPCR. (XLSX 10 kb) [file 12870_2016_807_MOESM1_ESM.xlsx]

## Sheet: Additional file 8
miRNA sequence, their variants, and primers used in this study
Conserved miRNA variants	miRNA sequence (5' to 3' direction)
PgmiR156	TGACAGAAGAGAGTGAGCAC
PgmiR156a	TGACAGAAGAGAGTGAGCACA
PgmiR156g	CGACAGAAGAGAGTGAGCACA
PgmiR157a	TTGACAGAAGATAGAGAGCAC
PgmiR157b	TTGACAGAAGATAGAGAGCACA
PgmiR157c	GTGACAGAAGATAGAGAGCAC
PgmiR159a	TTTGGATTGAAGGGAGCTCTA
PgmiR159b	TTTGGATTGAAGGGAGCTTA
PgmiR160b	GCGTATGAGGAGCCATGCATA
PgmiR172a	AGAATCTTGATGATGCTGCAT
PgmiR319b	TAGCTGCCGACTCATTCATCCA
Novel miRNAs
PgmiR08	TCAAGTGATGATTGACGAGATC
PgmiR09	AGGCCCCACTGACCGTCGGAT
PgmiR14	TTTGATTCGAGGAATAAAGGC
PgmiR19	CTGTTTGGATTGCAGGTTATG
PgmiR20	TTAGATGACCATCAACAAACA
PgmiR22	GGAATGGTTGTCTGGCTCGAGG
Primer ID	Stem loop reverse transcriptase primers
PgmiR156-RT	GTCGTATCCAGTGCAGGGTCCGAGGTATTCGCACTGGATACGACGTGCTC
PgmiR156a-RT	GTCGTATCCAGTGCAGGGTCCGAGGTATTCGCACTGGATACGACTGTGCT
PgmiR156g-RT	GTCGTATCCAGTGCAGGGTCCGAGGTATTCGCACTGGATACGACTGTGCT
PgmiR157a-RT	GTCGTATCCAGTGCAGGGTCCGAGGTATTCGCACTGGATACGACGTGCTC
PgmiR157b-RT	GTCGTATCCAGTGCAGGGTCCGAGGTATTCGCACTGGATACGACTGTGCT
PgmiR157c-RT	GTCGTATCCAGTGCAGGGTCCGAGGTATTCGCACTGGATACGACGTGCTC
PgmiR159a-RT	GTCGTATCCAGTGCAGGGTCCGAGGTATTCGCACTGGATACGACTAGAGC
PgmiR159b-RT	GTCGTATCCAGTGCAGGGTCCGAGGTATTCGCACTGGATACGACTAAGCT
PgmiR160b-RT	GTCGTATCCAGTGCAGGGTCCGAGGTATTCGCACTGGATACGACTATGCA
PgmiR172a-RT	GTCGTATCCAGTGCAGGGTCCGAGGTATTCGCACTGGATACGACATGCAG
PgmiR319b-RT	GTCGTATCCAGTGCAGGGTCCGAGGTATTCGCACTGGATACGACTGGATG
PgmiR08-RT	GTCGTATCCAGTGCAGGGTCCGAGGTATTCGCACTGGATACGACGATCTC
PgmiR09-RT	GTCGTATCCAGTGCAGGGTCCGAGGTATTCGCACTGGATACGACATCCGA
PgmiR14-RT	GTCGTATCCAGTGCAGGGTCCGAGGTATTCGCACTGGATACGACGCCTTT
PgmiR19-RT	GTCGTATCCAGTGCAGGGTCCGAGGTATTCGCACTGGATACGACCATAAC
PgmiR20-RT	GTCGTATCCAGTGCAGGGTCCGAGGTATTCGCACTGGATACGACTGTTTG
PgmiR22-RT	GTCGTATCCAGTGCAGGGTCCGAGGTATTCGCACTGGATACGACCCTCGA
Primer ID	Forward primers
PgmiR156-F	GCGGCGTGACAGAAGAGAGT
PgmiR156a-F	GCGGCGTGACAGAAGAGAGTG
PgmiR156g-F	GCGGCGCGACAGAAGAGAGTG
PgmiR157a-F	GCGGCGTTGACAGAAGATAGA
PgmiR157b-F	GCGGCGTTGACAGAAGATAGAG
PgmiR157c-F	GCGTCTGTTGACAGAAGATAGA
PgmiR159a-F	GCGGCGTTTGGATTGAAGGGA
PgmiR159b-F	GCGGCGTTTGGATTGAAGGG
PgmiR160b-F	GCGGCGGCGTATGAGGAGCCA
PgmiR172a-F	GCGGCGAGAATCTTGATGATG
PgmiR319b-F	GCGGCGTAGCTGCCGACTCATT
PgmiR08-F	GCGGCGTCAAGTGATGATTGAC
PgmiR09-F	GCGGCGAGGCCCCACTGACCG
PgmiR14-F	GCGGCGTTTGATTCGAGGAAT
PgmiR19-F	GCGGCGCTGTTTGGATTGCAG
PgmiR20-F	GCGGCGTTAGATGACCATCAA
PgmiR22-F	GCGGCGGGAATGGTTGTCTGGC
Primer ID	Universal reverse primer
	GTGCAGGGTCCGAGGT
