# Supplementary material for: Genome-wide identification of microRNAs in pomegranate (Punica granatum L.) by high-throughput sequencing
Source: BMC Plant Biol. 2016 May 26;16:122. doi: 10.1186/s12870-016-0807-3 (PMC4880961; doi:10.1186/s12870-016-0807-3)
Supplement: Additional file 2: Table S1. — Length distribution and frequency of small RNA tags. (XLSX 10 kb) [file 12870_2016_807_MOESM2_ESM.xlsx]

## Sheet: Table S1
Length	Frequency
Nucleotide length	Read counts
3	22
4	20
5	19
6	26
7	36
8	47
9	41
10	111
11	76
12	97
13	273
14	952
15	9118
16	30244
17	74669
18	174566
19	282619
20	2064425
21	6512694
22	1880236
23	2665983
24	14918653
25	593675
26	242711
27	210081
28	95688
29	38676
30	8355
31	2102
32	759
33	138
34	26
35	11
36	3
37	2
38	5
39	2
40	1
41	1
42	20
43	4
44	27
