# Supplementary material for: Genome-wide identification of microRNAs in pomegranate (Punica granatum L.) by high-throughput sequencing
Source: BMC Plant Biol. 2016 May 26;16:122. doi: 10.1186/s12870-016-0807-3 (PMC4880961; doi:10.1186/s12870-016-0807-3)
Supplement: Additional file 3: Table S2. — Total counts of variants of known miRNAs. (XLSX 11 kb) [file 12870_2016_807_MOESM3_ESM.xlsx]

## Sheet: Table S2
miRNA family with variants and abundance
miRNA family name used for qPCR	Length	Counts	Phase/offset	Mismatch	Variant sequence	Reference sequence
PgmiR156 (csi-miR156)	20	1539285	0	0	TGACAGAAGAGAGTGAGCAC	TGACAGAAGAGAGTGAGCAC
PgmiR156a (bna-miR156a)	21	11593	0	0	TGACAGAAGAGAGTGAGCACA	TGACAGAAGAGAGTGAGCAC
PgmiR156g (ath-miR156g)	21	5901	0	1	CGACAGAAGAGAGTGAGCACA	TGACAGAAGAGAGTGAGCAC
miR156	20	4997	0	1	TGACAGAAGAGAGTGAGCAA	TGACAGAAGAGAGTGAGCAC
miR156	20	4969	0	1	TGACAGAAGAGAGTGAGCAT	TGACAGAAGAGAGTGAGCAC
miR156	19	4937	0	0	TGACAGAAGAGAGTGAGCA	TGACAGAAGAGAGTGAGCAC
miR156	21	4370	-1	0	TTGACAGAAGAGAGTGAGCAC	TGACAGAAGAGAGTGAGCAC
miR156	21	2884	0	1	TGACAGGAGAGAGTGAGCACA	TGACAGAAGAGAGTGAGCAC
miR156	20	2351	0	1	CGACAGAAGAGAGTGAGCAC	TGACAGAAGAGAGTGAGCAC
miR156	21	2135	-1	0	GTGACAGAAGAGAGTGAGCAC	TGACAGAAGAGAGTGAGCAC
miR156	20	2079	0	1	TGATAGAAGAGAGTGAGCAC	TGACAGAAGAGAGTGAGCAC
PgmiR157a (ath-miR157a)	21	3852427	0	0	TTGACAGAAGATAGAGAGCAC	TTGACAGAAGATAGAGAGCAC
miR157	20	13887	1	0	TGACAGAAGATAGAGAGCAC	TTGACAGAAGATAGAGAGCAC
PgmiR157b (ath-miR157b)	22	10081	0	0	TTGACAGAAGATAGAGAGCACA	TTGACAGAAGATAGAGAGCAC
miR157	21	9130	0	1	TTGACAGAAGATAGAGAGCAT	TTGACAGAAGATAGAGAGCAC
miR157	21	8651	0	1	TTGACAGAAGATAGAGAGCAG	TTGACAGAAGATAGAGAGCAC
miR157	20	6265	0	0	TTGACAGAAGATAGAGAGCA	TTGACAGAAGATAGAGAGCAC
miR157	21	5655	0	1	TCGACAGAAGATAGAGAGCAC	TTGACAGAAGATAGAGAGCAC
miR157	21	5353	0	1	TTGATAGAAGATAGAGAGCAC	TTGACAGAAGATAGAGAGCAC
miR157	22	4807	0	0	TTGACAGAAGATAGAGAGCACT	TTGACAGAAGATAGAGAGCAC
miR157	21	4121	0	1	TTGACGGAAGATAGAGAGCAC	TTGACAGAAGATAGAGAGCAC
miR157	21	3314	0	1	TTGACAGAAGATGGAGAGCAC	TTGACAGAAGATAGAGAGCAC
miR157	21	3257	0	1	TTGGCAGAAGATAGAGAGCAC	TTGACAGAAGATAGAGAGCAC
miR157	21	3097	0	1	ATGACAGAAGATAGAGAGCAC	TTGACAGAAGATAGAGAGCAC
miR157	21	3058	0	1	CTGACAGAAGATAGAGAGCAC	TTGACAGAAGATAGAGAGCAC
miR157	21	2990	0	1	TTGACAGAAGATAGAGAGCAA	TTGACAGAAGATAGAGAGCAC
miR157	21	2888	0	1	TTGACAGAAGATATAGAGCAC	TTGACAGAAGATAGAGAGCAC
miR157	21	2688	0	1	TTGACAGGAGATAGAGAGCAC	TTGACAGAAGATAGAGAGCAC
miR157	21	2590	0	1	TTAACAGAAGATAGAGAGCAC	TTGACAGAAGATAGAGAGCAC
PgmiR157c (ath-miR157c)	21	1931	0	1	GTGACAGAAGATAGAGAGCAC	TTGACAGAAGATAGAGAGCAC
miR157	21	1689	0	1	TTGACAGAAGAAAGAGAGCAC	TTGACAGAAGATAGAGAGCAC
miR157	21	1680	0	1	TAGACAGAAGATAGAGAGCAC	TTGACAGAAGATAGAGAGCAC
miR157	21	1575	0	1	TTGACTGAAGATAGAGAGCAC	TTGACAGAAGATAGAGAGCAC
PgmiR159a (ptc-miR159a)	21	3017	0	0	TTTGGATTGAAGGGAGCTCTA	TTTGGATTGAAGGGAGCTCTA
PgmiR159b (ptc-miR159b)	20	248	0	2	TTTGGATTGAAGGGAGCTTA	TTTGGATTGAAGGGAGCTCTA
miR159	22	106	0	0	TTTGGATTGAAGGGAGCTCTAA	TTTGGATTGAAGGGAGCTCTA
PgmiR160b (ptc-miR160b)	21	4146	0	0	GCGTATGAGGAGCCATGCATA	GCGTATGAGGAGCCATGCATA
miR160	22	180	-1	0	GGCGTATGAGGAGCCATGCATA	GCGTATGAGGAGCCATGCATA
PgmiR172a (ptc-miR172a)	21	1471	0	0	AGAATCTTGATGATGCTGCAT	AGAATCTTGATGATGCTGCAT
PgmiR319b (ppe-miR319b)	22	1461	0	0	TAGCTGCCGACTCATTCATCCA	TAGCTGCCGACTCATTCATCCA
miR319	21	157	1	2	AGCTGCCGACTCATTCACTCA	TAGCTGCCGACTCATTCATCCA
miR319	21	109	-1	2	TTAGCTGCCGACTCATTCACT	TAGCTGCCGACTCATTCATCCA
