# Supplementary material for: Genome-wide identification of microRNAs in pomegranate (Punica granatum L.) by high-throughput sequencing
Source: BMC Plant Biol. 2016 May 26;16:122. doi: 10.1186/s12870-016-0807-3 (PMC4880961; doi:10.1186/s12870-016-0807-3)
Supplement: Additional file 4: Table S3. — List of novel miRNAs, their precursors with hairpin structure sequences. (XLSX 10 kb) [file 12870_2016_807_MOESM4_ESM.xlsx]

## Sheet: Additional file 3
Novel miRNA with their precursors forming hairpin structures
Id	mfe	Id(5p)	Id(3p)	count	count(5p)	count(3p)	seq	struct	seq(5p)	seq(3p)
PgmiR08	-51.84	-	Pg-SH-RNA-m0008-3p	4807	-	4807	CGACCAATGAAGTTCTCGTCAATATCACTTGAAGCAGTACGTCGCATCGGGCCTCTTCCCTGTCGGGCATGAGCTGGAGCAGCTTGGAAATTTTCAAGTGATGATTGACGAGATCCTCATGGGTC	.((((.((((.(.(((((((((((((((((((((......((.((.((.(((.((..(((....)))...))))).)))).))........))))))))))).)))))))))).).)))).))))	-	TCAAGTGATGATTGACGAGATC
PgmiR09	-54.3	Pg-SH-RNA-m0009-5p	-	852	852	-	ACGGTTCCTGAGGCCCCACTGACCGTCGGATCAGTGTGAATTCCACCGATCCGACGGTCAGCAGGACCTCATGAACCGTC	(((((((.(((((.((..((((((((((((((.(((.(....)))).))))))))))))))..)).))))).))))))).	AGGCCCCACTGACCGTCGGAT	-
PgmiR14	-48.8	-	Pg-SH-RNA-m0014-3p	358	-	358	TTCGATTGAAGCCTTTGAGCCTTGAAATCGAAGCACAAAGCCTTCGATGAAGGCTCTATGCTTTGATTCGAGGAATAAAGGCTTCGGTTAAA	...((((((((((((((..(((((((.((((((((.(.(((((((...))))))).).)))))))))))))))..))))))))))))))...	-	TTTGATTCGAGGAATAAAGGC
PgmiR19	-67.9	Pg-SH-RNA-m0019-5p	-	245	245	-	TCTTATGGGGCTGTTTGGATTGCAGGTTATGGGAGGGGGTGGGGATCATGAAAGGGGTTTATGCTCCCGACCCCTTTTCATAATCTGCAGTCTGAACAAGCTGTTATGGGGA	(((((((((((((((..((((((((((((((..(((((((.((((.((((((.....)))))).)))).)))))))..))))))))))))))..))).)))).)))))))).	CTGTTTGGATTGCAGGTTATG	-
PgmiR20	-73.1	-	Pg-SH-RNA-m0020-3p	102	-	102	GCCATGGAGATGTTTGTTGATGGTCATTTAGTCGCCGGCGCTCTTTCTCCATGGGGCATGCTTTTGGGATCATTCGAGCTCATCTTAGCTTATGATCGATCGATTCGTATGCGATATGGCTGGGGTTCCATATGGGTTAGATGACCATCAACAAACACCTCCACCCG	....(((((.((((((((((((((((((((..(...((.(((((....(((((..((((((..((((((((((..(((((......)))))))))))..))))...))))))..)))))..))))).)).....)..)))))))))))))))))))).)))))....	-	TTAGATGACCATCAACAAACA
PgmiR22	-63.6	Pg-SH-RNA-m0022-5p	-	1615	1615	-	TAGGGTGAGAGGAATGGTTGTCTGGCTCGAGGGCCATTGAGGGGTGCCGATCAGTTATTCAATTGATTAATTGAAGCCCAAACCCTAAATGACTCTCGGACCAGGCTTCGTTCCTCCCACCCAA	..(((((.(((((((((..((((((..((((((.((((.((((..((...(((((((.((....)).))))))).)).....)))).)))).))))))..)))))).))))))))).)))))..	GGAATGGTTGTCTGGCTCGAGG	-
PgmiR23	-50.1	Pg-SH-RNA-m0023-5p	-	323	323	-	GGGAATCTGACAGGAAGAGCAGTGAGCACGCAAAAGCAAAGGTATAGCACATCTATACAATTGGTCCTCTGCGTGCTCACTCTCTTCTGTCTAATTTCCT	((((((..(((((.(((((.((((((((((((..(.(((..((((((.....))))))..))).).....))))))))))))))))))))))..)))))).	CAGGAAGAGCAGTGAGCACGCAA	-
PgmiR25	-62.6	Pg-SH-RNA-m0025-5p	-	115	115	-	TTCGGGGCCAGAAGCTGACGAGGGAGAGTGGATAAACGGTGTCTTTTGCAATCCATAGTGATCAAATGGTGTCGTTAGTTTTTCTCTCGGCAATCTCCTTCAAAGCCATGCCATTAAAGGCATTGGTTCCTCACTCTCCCTCAAGGGCTTCTGATCTCTGAGC	(((((((.((((((((...((((((((((((.....((((((((((.(((........(((........(((((..((.....))..))))).......)))......)))....)))))))))).....))))))))))))...))))))))..))))))).	GAAGCTGACGAGGGAGAGTGG	-
PgmiR31	-43.5	-	Pg-SH-RNA-m0031-3p	255	-	255	CAGAACAAATTGCAATATCTATTCAGCTGGTAGGCCTAAGCATTCTACTTATGAATGTATAGCACTACTACTAGCTGTAGGGATATTGCTGTTTGATCT	.(((.(((((.(((((((((...((((((((((..(((.((((((.......)))))).))).....))))))))))...))))))))).))))).)))	-	TACTAGCTGTAGGGATATTGC
PgmiR35	-31.94	Pg-SH-RNA-m0035-5p	-	1350	1350	-	GAGTTGAAGGAATTGGACGGAAAAGACAGGGAAACAAAAAGGCCCCCTCTCTTTCCTTCCAATTTCTTCAATCT	..(((((((((((((((.(((((.((.((((..............)))).))))))).)))))))))))))))..	AATTGGACGGAAAAGACAGGG	-
List is given only for novel miRNAs showing more than 100 counts
