# Supplementary material for: Genome-wide identification of microRNAs in pomegranate (Punica granatum L.) by high-throughput sequencing
Source: BMC Plant Biol. 2016 May 26;16:122. doi: 10.1186/s12870-016-0807-3 (PMC4880961; doi:10.1186/s12870-016-0807-3)
Supplement: Additional file 5: Table S4. — Novel miRNAs with the first nucleotide bias for 18- to 26-nt small RNAs. (XLSX 8 kb) [file 12870_2016_807_MOESM5_ESM.xlsx]

## Sheet: Additional file 4
mir_novel_first_base
len	A	U	C	G		U %		Predominant
18	87124	5581	84	2018	94807	91.8962		A
19	4324	14400	7383	4523	30630	47.0127		U
20	1909	1644003	515	7513	1653940	99.3992		U
21	47009	4907138	16888	13069	4984104	98.4558		U
22	23430	263773	20012	9982	317197	83.1575		U
23	6648	91583	8552	6713	113496	80.6927		U
24	24070	27747	8824	20171	80812	34.3352		U
25	606	955	0	86	1647	57.9842		U
26	0	1	0	0	1	100		U
