# Supplementary material for: Genome-wide identification of microRNAs in pomegranate (Punica granatum L.) by high-throughput sequencing
Source: BMC Plant Biol. 2016 May 26;16:122. doi: 10.1186/s12870-016-0807-3 (PMC4880961; doi:10.1186/s12870-016-0807-3)
Supplement: Additional file 6: Table S5. — miRNA nucleotide bias at each position of 24-nt small RNAs. (XLSX 9 kb) [file 12870_2016_807_MOESM6_ESM.xlsx]

## Sheet: Additional file 5
mir_novel_base_bias
pos	A	U	C	G	total	high %
1	103066	6934244	54791	57448	7149549	U
2	101176	4073425	887017	2087931	7149549	U
3	2071446	68041	50101	4959961	7149549	G
4	4334646	30199	2105297	679407	7149549	A
5	2377206	372253	4160757	239333	7149549	C
6	4218313	474582	769508	1687146	7149549	A
7	1804972	306590	597976	4440011	7149549	G
8	6276202	67903	20929	784515	7149549	A
9	4218909	440498	207814	2282328	7149549	A
10	1939906	63164	191561	4954918	7149549	G
11	4432480	47751	813860	1855458	7149549	A
12	2030225	4707516	32507	379301	7149549	U
13	4191743	556057	201476	2200273	7149549	A
14	328105	1782721	525786	4512937	7149549	G
15	4663496	547949	126225	1811879	7149549	A
16	1736488	637333	325787	4449941	7149549	G
17	4307681	601115	178551	2062202	7149549	A
18	203711	224859	2151010	4569969	7149549	G
19	1795881	51949	4891074	410645	7149549	C
20	4493038	217280	2251867	187364	7149549	A
21	398056	54647	4650774	392132	5495609	C
22	230294	31000	128951	121260	511505	A
23	32930	25224	11668	124486	194308	G
24	19678	29045	11161	20928	80812	U
	56309648	22345345	25346448	45271773
	37.7225	14.9694	16.9799	30.3281
