# Supplementary material for: Genome-wide identification of microRNAs in pomegranate (Punica granatum L.) by high-throughput sequencing
Source: BMC Plant Biol. 2016 May 26;16:122. doi: 10.1186/s12870-016-0807-3 (PMC4880961; doi:10.1186/s12870-016-0807-3)
Supplement: Additional file 7: Table S6. — List of target candidates of novel miRNAs. (XLSX 112 kb) [file 12870_2016_807_MOESM7_ESM.xlsx]

## Sheet: Additional file 6
Targets in Poplar genome with gene ID (1st line) and sequence (2nd line)
Novel miRNA	Target gene ID	Target gene annotation	GO categories	Involved in
PgmiR08	pupative-target:POPTR_0005s16320.1|PACid:18208076:[1305,1325]	ARF16 auxin response factor 16	[GO:0003677 "DNA binding" evidence=IEA]; [GO:0005634 "nucleus" evidence=ISM;IEA] [GO:0006355 "regulation of transcription, DNA-dependent" evidence=IEA;TAS] [GO:0009725 "response to hormone stimulus" evidence=IEA]	[GO:0009734 "auxin mediated signaling pathway" evidence=TAS] [GO:0048830 "adventitious root development" evidence=IMP]
ATGCCGCAACTGACGGAGCTCAGCCGTGTGGACCCGCGGATCTGGCGAGCCTGTGCTGGATCCTCCGTTCAAATCCCCACCATTAATTCTAGGGTTTACTACTTCCCTCAGGGGCATCTCGAACAATCCTCATCGTCTACGGCACCTCATCCCCCATTTCTCTCCAATCTCGCTCTCTCTAAACCCTTAATTTCTTGCCAAATCTCCGCCGTTGATTTCCTCGCCGATCCGGTAACCGATGAGGTCTTCATTAGACTTCTCCTTCTCCCTCTCAATAATCACTCCTGTAACCTCCCTCTCTCCTTTCTAGAACCTTCTAGAAGTGAGGGTGGAGGTGTTAATGACGTCGATGACGATGAGAATAAGATTTTGGCCTTCGCTAAGATTCTAACGCCGTCA…
PgmiR08	pupative-target:POPTR_0006s12930.1|PACid:18212166:[1368,1388]	ARF16 auxin response factor 16	[GO:0003677 "DNA binding" evidence=IEA]; [GO:0005634 "nucleus" evidence=ISM;IEA] [GO:0006355 "regulation of transcription, DNA-dependent" evidence=IEA;TAS] [GO:0009725 "response to hormone stimulus" evidence=IEA]	[GO:0009743 "response to carbohydrate stimulus" evidence=IMP] [GO:0010154 "fruit development" evidence=IMP]
ATGATAACATTCATGGAAGCAAAAGATAAATTGAAGGAAGAAGCTGACAAGTGCTTAGATTCTCAGTTATGGCATGCCTGCGCCGGTGGCATGGTCCAAATGCCGGCGGTGAATTCTAAGGTCTTCTACTTCCCTCAAGGTCATGCCGAGCATGCTTGTGAGCCTGTTGATTTCAGGAACTTGCCCCGTGTTTCTCATAATCTATGCAGAGTCTCGGATATCAAATTCATGGCTGATCCTGAAACTGATGAGGTCTTCGCTAAAATTAGGTTGGTTCCAATTAATTCTAATGAACTCGATTTGGATGACCAAGAAGTTGCAGTTAATGGTGGAATGGAAGCCGCGCAAGACAATAATAAACCGGTTTCTTTTGCTAAGACACTGACTCAATCTGATGCA…
PgmiR08	pupative-target:POPTR_0004s22130.1|PACid:18224673:[1311,1331]	ARF10 auxin response factor 10	[GO:0003677 "DNA binding" evidence=IEA]; [GO:0005634 "nucleus" evidence=ISM;IEA] [GO:0006355 "regulation of transcription, DNA-dependent" evidence=IEA;TAS] [GO:0009725 "response to hormone stimulus" evidence=IEA]	[GO:0009743 "response to carbohydrate stimulus" evidence=IMP] [GO:0010154 "fruit development" evidence=IMP] [GO:0031540 "regulation of anthocyanin biosynthetic process" evidence=IMP]
ATGAAAAAGACAGATAAGAAGAGCTTGGATCCACAACTATGGCAAGCCTGTGCAGGAAGCATGGTACAAATCCCTCCACTAAACACTAAAGTCTTCTACTTTCCACAAGGCCACGCCGAGCACTCTCAATCCCCCGTCGATTTCCCCCAAAGAATCCCTTCTCTCGTTCTCTGCCGCGTTGCCTCTGTCAAATTCCTCGCCGACCCTGGTACTGATGAGGTATTCGCCAAGATCAGCCTTGTTCCTTTACCAGACGCTGACCTTGATATCTCTCAAGATGTGGACATTTGTGGTGATGGGAACGACAGTAACAACGCAGAGAAGCCGGCCTCTTTTGCAAAGACACTAACTCAATCTGATGCCAACAATGGTGGGGGTTTCTCTGTGCCTAGATACTGT…
PgmiR08	pupative-target:POPTR_0009s02020.1|PACid:18227573:[1311,1331]	ARF10 auxin response factor 10	[GO:0003677 "DNA binding" evidence=IEA]; [GO:0005634 "nucleus" evidence=ISM;IEA] [GO:0006355 "regulation of transcription, DNA-dependent" evidence=IEA;TAS]	[GO:0009725 "response to hormone stimulus" evidence=IEA]
ATGAAAGAGACAGAGAAGAAGAGCTTGGATCCACAACTATGGCAAGCCTGTGCAGGAAGCATGGTTCATATCCCTCCACTCAACAGTACAGTCTTTTATTTTCCACAAGGTCATGCCGAGCACTCTCAATCCCCTGTCAATTTCCCTCAAAGAATCCCTTCACTCATCCTCTGCCGTGTTGCCACTGTCAAATTCCTTGCCGACCCTGACACCGATGAGGTCTACGCCAAGATCGGCTTCGTCCCTTTACCAAACACCGACCTTGATTTCGCTCATGATAGGGGACTATGTGGTAATGGGAACGACGGTGACAGCTGCCCAGACAAGCCGGCCTCTTTTGCAAAGACACTAACTCAATCTGATGCTAACAATGGTGGGGGTTTCTCTGTGCCTAGATAC…
PgmiR08	pupative-target:POPTR_0010s23000.1|PACid:18240058:[1401,1421]	ARF16 auxin response factor 16	[GO:0003677 "DNA binding" evidence=IEA]; [GO:0005634 "nucleus" evidence=ISM;IEA] [GO:0006355 "regulation of transcription, DNA-dependent" evidence=IEA;TAS]	[GO:0009725 "response to hormone stimulus" evidence=IEA]
ATGTTTGAGGCAAAGCTAAGAGACTGTTCTTCCCAGATTCTACAAATCCCAAAACTACAGAGTGGTCCAATGATTAGGGAATTTGCAGTTATGAATTCCCAGAAGGAAAAAATGAGAGTGGCAGAAAAATGTTTAGATTCACAATTATGGCATGCTTGTGCAGGTAGCATGGTTCAAATGCCAGCAGTTAACTCAAAAGTTTTCTACTTTCCACAGGGTCATGCAGAACATGCTCAAGGGAGTGTAGAATTTGGTCACTTCCAGATTCCTGCACTAATCCCTTGTAAGGTATCTGCTATTAAGTACATGGCAGATCCTGAAACCGATGAGGTTTATGCCAAAATTAGGCTAATCCCACTGAATAATAGCGATTTAATGCTTGGACATGGTTGTGGTGAG…
PgmiR08	pupative-target:POPTR_0002s09050.1|PACid:18245253:[1311,1331]	ARF17 auxin response factor 17	[GO:0003677 "DNA binding" evidence=IEA]; [GO:0005634 "nucleus" evidence=ISM;IEA] [GO:0006355 "regulation of transcription, DNA-dependent" evidence=IEA;TAS] [GO:0009725 "response to hormone stimulus" evidence=IEA]	[GO:0009725 "response to hormone stimulus" evidence=IEA]
ATGCCGCAGCCGCAACTGACTGAGCTCAGTCGCGTCGACCCGCGGTTCTGGCGAGCCTGTGCAGGATCCTCCGTTCAAATTCCCGCCGTTAACTCTAGGGTTTACTACTTCCCTCAAGGTCATTTCGAACAATCCTCATCGTCCACGGCACCTCATCCTCCATTCCTCACCAATCTCGCTCTCTCTAAACCCTCAATCCCTTGTCAAATCTCCGCCGTTGATTTCCTCGCTGATCCAGTAACTGACGAGGTCTTCACCAGACTTCTCCTTATCCCTCTCGATAACCCCTTCTCTAACCTCCCTCTCTCCTTTCTAGAACCTTGTAGAAGTGAAGGTGAAGGTGCTAATGACGTTGATGACGACGAAAGAAAGATTTTGGCCTTCTCTAAGATTCTAACT…
PgmiR08	pupative-target:POPTR_0008s03890.1|PACid:18247557:[1404,1424]	ARF16 auxin response factor 16	[GO:0003677 "DNA binding" evidence=IEA]; [GO:0005634 "nucleus" evidence=ISM;IEA] [GO:0006355 "regulation of transcription, DNA-dependent" evidence=IEA;TAS] [GO:0009725 "response to hormone stimulus" evidence=IEA]	[GO:0009725 "response to hormone stimulus" evidence=IEA]
ATGTTTGAAGCAAAACTTAGAGACGGTTATACCCAGGTTCTTCAAATCCCAAAACTACATAGTGGTCCAATGATTAGGGAGTTTCAAGTTATGAATCCCCCAAAGGAACAAATGAGAGTGGCAGAAAAATGTTTAGATTCACAATTATGGCATGCTTGTGCTGGTAGCATGGTTCAAATGCCAGCAGTTAACTCGAAAGTTTTCTATTTTCCTCAGGGTCATGCTGAACATGCTCAGGGGAGTGTGGATTTTGGTCATTTTCAGATTCCTGCACTAATCCCTTGTAAGGTATCCGCTATTAAGTACATGGCAGAACCTGAAACTGATGAGGTTTATGCCAAAATTAGGCTAACCCCATCCAGTAATAGTGATTTAATGTTTGGAGATGGTTGTGGTGAA…
PgmiR08	pupative-target:POPTR_0016s09150.1|PACid:18249918:[1368,1388]	ARF16 auxin response factor 16	[GO:0003677 "DNA binding" evidence=IEA]; [GO:0005634 "nucleus" evidence=ISM;IEA] [GO:0006355 "regulation of transcription, DNA-dependent" evidence=IEA;TAS] [GO:0009725 "response to hormone stimulus" evidence=IEA]	[GO:0009725 "response to hormone stimulus" evidence=IEA]
ATGATAACATTTATGGAAGCGAAAGAGATTTTGAAAGAGGAGGCTGACAAGTGCTTAGATTCTCAGTTATGGCATGCCTGTGCCGGTGGCATGGTCCAAATGCCGGCAGTGAATTCTAAGGTCTTCTACTTCCCTCAAGGCCATGCCGAGCATGCGTGTGAGCCTGTTGATTTCAGGAACTTGCCAGGTGCTTCTCACACTCTATGCAGAGTCTCAGCTATCAAATTCATGGCTGACCCGGAAACTGACGAGGTCTTTGCTAAAATTAGGTTGGTTCCAATTAACTCTAATGAAATCGATTTGGATGACCAAGAAGTTGCAGTTAATGGTGAAAAGGAAGCCGCACATGACAATAAGAAGCCGGTTTCCTTTGCCAAGACATTGACTCAATCTGATGCA…
PgmiR08	pupative-target:POPTR_0020s00280.1|PACid:18209105:[1512,1533]	TIR1 F-box/RNI-like superfamily protein		[GO:0000822 "inositol hexakisphosphate binding" evidence=IDA] [GO:0009734 "auxin mediated signaling pathway" evidence=IMP]
ATGCCGAACAAGGCGAGTACGTTCCCGGAGGAAGTGCTAGAGCATGTGCTCTCGTTTATTACAAACGACAAAGACAGGAACGCCGTATCGGTGGTGTGCAAGTCGTGGTACGAGATAGAGCGGTGGTGCAGGAAGAGAATATTTGTTGGTAACTGTTATGCGGTGAGGCCTGATATGGTTATAAGGAGGTTTCCGGAGCTAAGATCGGTGGAGCTCAAAGGGAAGCCACACTTTGCGGACTTTAATTTGGTGCCTGACGGTTGGGGAGGTTACTTTTACCCATGGATAGCGGCGTTGGCTACCGCCTATCCTTGGTTGGAAGAGATTAGGTTGAAGAGGATGGTGATTTCCGACGAGAGTTTGGAGTTTATTGCTAAGAGTTTTAAAAATTTTAAGGTT…
PgmiR08	pupative-target:POPTR_0017s08860.1|PACid:18210568:[1497,1518]	AFB2 auxin signaling F-box 2	[GO:0005634 "nucleus" evidence=ISM]	[GO:0004842 "ubiquitin-protein ligase activity" evidence=ISS][GO:0010011 "auxin binding" evidence=IGI]
ATGAATTATTTCCCAGATGAAGTATTAGAGCATATTTTCGATTTTGTAACATCACAAAGAGACAGGAACTCAGTTTCTCAAGTATGTAAACCATGGTACAAGATCGAAAGTAGTAGCAGGCAGAAGGTTTTTGTAGGGAATTGTTATGCAATTAGTCCTCAGAGAGTGATTGAGAGGTTTCCAGGTTTAAAATCTATTACTTTGAAAGGAAAGCCTCATTTTGCTGATTTTAATTTGGTTCCAAATGATTGGGGAGGCTTTGTTTATCCATGGATTGAAGCTTTTGCAAGGAATAGTGTGGGGTTAGAGGAGCTCAAGTTGAAGAGGATGATAATATCCGATGAGTGCTTGGAGCTCATTTCAAGGTCTTTTCCCAATTTCAAGTCCTTGGTTCTTGTT…
PgmiR08	pupative-target:POPTR_0014s14650.1|PACid:18222417:[158,179]	basic helix-loop-helix (bHLH) DNA-binding superfamily protein	[GO:0003677 "DNA binding" evidence=ISS] [GO:0005634 "nucleus" evidence=ISM]	[GO:0003700 "sequence-specific DNA binding transcription factor activity" evidence=ISS] [GO:0006355 "regulation of transcription, DNA-dependent" evidence=TAS]
ATGGAAAGAGATAAGTTGTTTGTGAGCGAGGGAGCCAACACAGCAGCAACCATTTGGAATTCTTGCAGTTTTGGAATGGAAATGCAAGCCAATGAGCTGAGTTGCGGTCCAGAGAAACTTGCCAATTGCTTTCTCAATCCCAATTGGGACAACTCATTGGATCAGAGCGATCCCTTTGAGTCTGCTTTGAGCTCCATTGTCTCATCACCTGTTGCATCCGGTGCCAACGCAAACGCCAACGCCATTCCTAATGCTGGCGTTGGTGGTGACAGTCTTATGATTAGAGAACTTATTGGAAGACTAGGAAACATTTGCAATTCTGGAGACATTTCACTACAATCTTTTGTTAACAATAATAACAATAGCACTAACACTTCTTGCTATAGTACCCCAATGAAT…
PgmiR08	pupative-target:POPTR_0014s12930.1|PACid:18223294:[1512,1533]	TIR1 F-box/RNI-like superfamily protein	[GO:0004842 "ubiquitin-protein ligase activity" evidence=IC;ISS] [GO:0005634 "nucleus" evidence=ISM]	[GO:0005515 "protein binding" evidence=IPI] [GO:0009734 "auxin mediated signaling pathway" evidence=IMP]
ATGTTGAGAAAGGCGAATTCGTTCCCGGAGGAAGTGCTACAGCATGTGTTGTCTTTTATCACAAACGACAAAGACAGGAACGCCGTATCGCTGGTGTGTAAGTCGTGGTACGAGATAGAGAGGTGGTGTAGGAAGAGGATATTTGTAGGTAACTGTTATGCGGTGAGGCCGGAGATGGTTATAAGGAGGTTTCCGGAGCTCAGATCGGTGGAGCTCAAAGGAAAGCCGCACTTTGCGGACTTTAGTTTGGTGCCTGACGGTTGGGGAGGTTGTGTTTACCCTTGGATCGCGGCGTTGGCTACTGCGTATCCGTGGTTGGAAGAGATTAGGTTGAAGAGGATGGTGGTTTCAGATGAGAGTTTGAAGGTGATTGCTAAAAGTTTTAAGAATTTTAAGGTT…
PgmiR08	pupative-target:POPTR_0001s33030.1|PACid:18235568:[1497,1518]	AFB2 auxin signaling F-box 2		[GO:0000822 "inositol hexakisphosphate binding" evidence=IDA] [GO:0009734 "auxin mediated signaling pathway" evidence=IMP]
ATGAATTATTTCCCTGATGAAGTATTAGAGCATATTTTCGATTTTGTAACATCACAAAGAGACAGGAACTCAGTGTCTCAAGTGTGTAAACCATGGTACAAAATCGAAAGTACTAGCAGGCAAAAGGTTTTTGTAGGGAATTGTTATGCAATTAGTCCTGAGAGAGTGATTGAGAGGTTTCCAGGTTTGAAATCTATCACTTTGAAAGGAAAGCCTCATTTTGCTGATTTTAATTTGGTTCCTCATGATTGGGGAGGCTTTGTTTATCCATGGATTGAAGCTTTTGCAAGGAATAATATGGGGTTAGAGGAGCTCAAGTTGAAGAGGATGATAATATCCGATGAGTGCTTGGAGCTGATTTCAAGGTCTTTTGCCAATTTCAAGTCCTTGGTTCTTGTT…
PgmiR08	pupative-target:POPTR_0001s39590.1|PACid:18238497:[484,505]	SecY protein transport family protein	[GO:0015031 "protein transport" evidence=IEA] [GO:0015450 "P-P-bond-hydrolysis-driven protein transmembrane transporter activity" evidence=IEA;ISS] [GO:0016020 "membrane" evidence=ISS] [GO:0005794 "Golgi apparatus" evidence=RCA] [GO:0006007 "glucose catabolic process" evidence=RCA]	[GO:0006888 "ER to Golgivesicle-mediated transport" evidence=RCA] [GO:0009651 "response to salt stress" evidence=RCA] [GO:0043090 "amino acid import" evidence=RCA]
ATGGGAGGTGGATTTAGGGTGCTTCACCTTGTCAGACCATTTCTCTCATTTCTTCCCGAAGTTCAGAGTGCTGACAGAAAAATCCCGTTTCGTGAGAAGGTCATATACACTGTGATTGCTCTTTTCATTTTCTTAGTATGCAGTCAACTCCCGTTGTATGGCATTCATTCAACAACCGGTGCGGATCCTTTCTATTGGATGCGTGTCATTCTTGCTTCGAACCGTGGTACTGTCATGGAACTTGGTATCACTCCAATTGTGACTTCTGGACTAGTGATGCAACTGCTTGCTGGTTCAAAGATCATTGAAGTGGACAACAACGTGCGTGAAGATCGTGCATTATTGAACGGTGCACAGAAGTTATTGGGTATCTTGATTGCTGTTGGTGAAGCGGTGGCA…
PgmiR08	pupative-target:POPTR_0001s39590.2|PACid:18238498:[484,505]	SecY protein transport family protein	[GO:0015031 "protein transport" evidence=IEA] [GO:0015450 "P-P-bond-hydrolysis-driven protein transmembrane transporter activity" evidence=IEA;ISS] [GO:0016020 "membrane" evidence=ISS] [GO:0005794 "Golgi apparatus" evidence=RCA] [GO:0006007 "glucose catabolic process" evidence=RCA]	[GO:0006888 "ER to Golgivesicle-mediated transport" evidence=RCA] [GO:0009651 "response to salt stress" evidence=RCA] [GO:0043090 "amino acid import" evidence=RCA]
ATGGGAGGTGGATTTAGGGTGCTTCACCTTGTCAGACCATTTCTCTCATTTCTTCCCGAAGTTCAGAGTGCTGACAGAAAAATCCCGTTTCGTGAGAAGGTCATATACACTGTGATTGCTCTTTTCATTTTCTTAGTATGCAGTCAACTCCCGTTGTATGGCATTCATTCAACAACCGGTGCGGATCCTTTCTATTGGATGCGTGTCATTCTTGCTTCGAACCGTGGTACTGTCATGGAACTTGGTATCACTCCAATTGTGACTTCTGGACTAGTGATGCAACTGCTTGCTGGTTCAAAGATCATTGAAGTGGACAACAACGTGCGTGAAGATCGTGCATTATTGAACGGTGCACAGAAGTTATTGGGTATCTTGATTGCTGTTGGTGAAGCGGTGGCA…
PgmiR08	pupative-target:POPTR_0002s23650.1|PACid:18245608:[158,179]	basic helix-loop-helix (bHLH) DNA-binding superfamily protein	[GO:0003677 "DNA binding" evidence=ISS] [GO:0005634 "nucleus" evidence=ISM] [GO:0003700 "sequence-specific DNA binding transcription factor activity" evidence=ISS]	[GO:0006355 "regulation of transcription, DNA-dependent" evidence=TAS] [GO:0016132 "brassinosteroid biosynthetic process" evidence=RCA]
ATGGAAAAAGACAAGTTGTTTATGAGCGAGGGAGCCAACACAGCAGCTCCCATTTGGAATTCTTGCAGTTTTGGAATGGAAATGCAAACCGATGAGCTGAATTGCAGTTCAGGGCAACTTGCCAATTGCTTTCTCAATCCCAATTGGGACAACTTATTGGATCAGAGCGATCCCTTTGAGTCTGCTTTGAGCTCCATTGTCTCATCTCCAGTGGCATCCAGTGTCAATGCCAACGTTATTTCTAATGCTGGCGTTGGTGGTGACAGTGTTTTGATCAGAGAACTTATTGGAAGACTAGGAAACATTTGCAATTCCGGCGACATGTCTCCACAATCCTACATTAACAACAATAACAACAGCACCAACACTTCTTGTTATAGTACCCCATTGAATTCCCCT…
PgmiR09	pupative-target:POPTR_0006s23580.1|PACid:18211103:[420,441]	COPT5 copper transporter 5	[GO:0005375 "copper ion transmembrane transporter activity" evidence=IEA;ISS] [GO:0006825 "copper ion transport" evidence=ISS] [GO:0016021 "integral to membrane" evidence=IEA] [GO:0005773 "vacuole" evidence=IDA]	[GO:0035434 "copper ion transmembrane transport" evidence=IEA]
GGCAAATACGTAATCCAAAAATTACCGTACGAATCGACAAAGCGTACTCGCTCTTCGTGTACTACACAATTTACTACAGCTTTCTTCCTTTCATACTCCTTCCCTCCCCTCCAAAGGCCAAACTGGCACGCCCACAATTCTCTAACTCCTCCCCTTTTCTCTCTCTCTAGAACTCGCTCCTTTTTTCTCCATCAAAAACTCACCGAGTCAGAAATCATGATGCACATGACTTTCTATTGGGGCCGGGAGGTGACGATCCTGGTTAACTCATGGCACACAAAGACATGGCTCGGTTACTCTCTCTCTCTACTCGCTTGTCTCATCGCTTCCATCTTCTACCAGTACCTGGAGAACCACCGCATGCGACTCAAACTCATCTCCTCCGGATCTGTGAAAGCG…
PgmiR09	pupative-target:POPTR_0010s23000.1|PACid:18240058:[1401,1421]	ARF16 auxin response factor 16	[GO:0003677 "DNA binding" evidence=IEA]; [GO:0005634 "nucleus" evidence=ISM;IEA]	[GO:0006355 "regulation of transcription, DNA-dependent" evidence=IEA;TAS] [GO:0009725 "response to hormone stimulus" evidence=IEA]
ATGTTTGAGGCAAAGCTAAGAGACTGTTCTTCCCAGATTCTACAAATCCCAAAACTACAGAGTGGTCCAATGATTAGGGAATTTGCAGTTATGAATTCCCAGAAGGAAAAAATGAGAGTGGCAGAAAAATGTTTAGATTCACAATTATGGCATGCTTGTGCAGGTAGCATGGTTCAAATGCCAGCAGTTAACTCAAAAGTTTTCTACTTTCCACAGGGTCATGCAGAACATGCTCAAGGGAGTGTAGAATTTGGTCACTTCCAGATTCCTGCACTAATCCCTTGTAAGGTATCTGCTATTAAGTACATGGCAGATCCTGAAACCGATGAGGTTTATGCCAAAATTAGGCTAATCCCACTGAATAATAGCGATTTAATGCTTGGACATGGTTGTGGTGAG…
PgmiR09	pupative-target:POPTR_0002s09050.1|PACid:18245253:[1311,1331]	ARF17 auxin response factor 17	[GO:0003677 "DNA binding" evidence=IEA]; [GO:0005634 "nucleus" evidence=ISM;IEA]	[GO:0006355 "regulation of transcription, DNA-dependent" evidence=IEA;TAS] [GO:0009725 "response to hormone stimulus" evidence=IEA]
ATGCCGCAGCCGCAACTGACTGAGCTCAGTCGCGTCGACCCGCGGTTCTGGCGAGCCTGTGCAGGATCCTCCGTTCAAATTCCCGCCGTTAACTCTAGGGTTTACTACTTCCCTCAAGGTCATTTCGAACAATCCTCATCGTCCACGGCACCTCATCCTCCATTCCTCACCAATCTCGCTCTCTCTAAACCCTCAATCCCTTGTCAAATCTCCGCCGTTGATTTCCTCGCTGATCCAGTAACTGACGAGGTCTTCACCAGACTTCTCCTTATCCCTCTCGATAACCCCTTCTCTAACCTCCCTCTCTCCTTTCTAGAACCTTGTAGAAGTGAAGGTGAAGGTGCTAATGACGTTGATGACGACGAAAGAAAGATTTTGGCCTTCTCTAAGATTCTAACT…
PgmiR09	pupative-target:POPTR_0008s03890.1|PACid:18247557:[1404,1424]	ARF16 auxin response factor 16	[GO:0003677 "DNA binding" evidence=IEA]; [GO:0005634 "nucleus" evidence=ISM;IEA]	[GO:0006355 "regulation of transcription, DNA-dependent" evidence=IEA;TAS] [GO:0009725 "response to hormone stimulus" evidence=IEA]
ATGTTTGAAGCAAAACTTAGAGACGGTTATACCCAGGTTCTTCAAATCCCAAAACTACATAGTGGTCCAATGATTAGGGAGTTTCAAGTTATGAATCCCCCAAAGGAACAAATGAGAGTGGCAGAAAAATGTTTAGATTCACAATTATGGCATGCTTGTGCTGGTAGCATGGTTCAAATGCCAGCAGTTAACTCGAAAGTTTTCTATTTTCCTCAGGGTCATGCTGAACATGCTCAGGGGAGTGTGGATTTTGGTCATTTTCAGATTCCTGCACTAATCCCTTGTAAGGTATCCGCTATTAAGTACATGGCAGAACCTGAAACTGATGAGGTTTATGCCAAAATTAGGCTAACCCCATCCAGTAATAGTGATTTAATGTTTGGAGATGGTTGTGGTGAA…
PgmiR09	pupative-target:POPTR_0016s09150.1|PACid:18249918:[1368,1388]	ARF16 auxin response factor 16	[GO:0003677 "DNA binding" evidence=IEA]; [GO:0005634 "nucleus" evidence=ISM;IEA]	[GO:0006355 "regulation of transcription, DNA-dependent" evidence=IEA;TAS] [GO:0009725 "response to hormone stimulus" evidence=IEA]
ATGATAACATTTATGGAAGCGAAAGAGATTTTGAAAGAGGAGGCTGACAAGTGCTTAGATTCTCAGTTATGGCATGCCTGTGCCGGTGGCATGGTCCAAATGCCGGCAGTGAATTCTAAGGTCTTCTACTTCCCTCAAGGCCATGCCGAGCATGCGTGTGAGCCTGTTGATTTCAGGAACTTGCCAGGTGCTTCTCACACTCTATGCAGAGTCTCAGCTATCAAATTCATGGCTGACCCGGAAACTGACGAGGTCTTTGCTAAAATTAGGTTGGTTCCAATTAACTCTAATGAAATCGATTTGGATGACCAAGAAGTTGCAGTTAATGGTGAAAAGGAAGCCGCACATGACAATAAGAAGCCGGTTTCCTTTGCCAAGACATTGACTCAATCTGATGCA…
PgmiR14	pupative-target:POPTR_0003s18900.1|PACid:18216192:[953,972]	MYB33 myb domain protein 33	[GO:0003677 "DNA binding" evidence=IEA;ISS] [GO:0005634 "nucleus" evidence=ISM;TAS] [GO:0006355 "regulation of transcription, DNA-dependent" evidence=TAS]	[GO:0009740 "gibberellic acid mediated signaling pathway" evidence=RCA;TAS] [GO:0048235 "pollen sperm cell differentiation" evidence=IGI] [GO:0009723 "response to ethylene stimulus" evidence=IEP] [GO:0009751 "response to salicylic acid stimulus" evidence=IEP] [GO:0043068 "positive regulation of programmed cell death" evidence=IMP]
ATGAGTCGCACGACAAGTGAGAGTGAGGATGGCATGATCTCCAAGGATCAGACTGGGTTGCCATTGGGCGAGGAAGGCAGCTATGGTGGAAGTACAAATGGAGTTGGTCTTAAGAAAGGGCCATGGACTTCTGCTGAAGATGCAATTTTGATAGAATATGTGAAGAAGCACGGGGAGGGGAATTGGAATTCTGTTCAGAAGCACTCAGGGCTTTTCCGTTGCGGTAAAAGCTGCAGATTACGATGGGCCAATCATCTAAGGCCTAATTTAAAGAAAGGAGCATTTACTCATGAAGAAGAGCAACTAATCATTGAACTTCATGCCAAGATGGGAAACAAATGGGCACGGATGGCTGCACATTTGCCTGGTCGTACAGACAATGAGATAAAGAATTACTGG…
PgmiR14	pupative-target:POPTR_0003s18900.2|PACid:18216193:[953,972]	MYB33 myb domain protein 33	[GO:0003677 "DNA binding" evidence=IEA;ISS] [GO:0005634 "nucleus" evidence=ISM;TAS] [GO:0006355 "regulation of transcription, DNA-dependent" evidence=TAS]	[GO:0009740 "gibberellic acid mediated signaling pathway" evidence=RCA;TAS] [GO:0048235 "pollen sperm cell differentiation" evidence=IGI] [GO:0009723 "response to ethylene stimulus" evidence=IEP] [GO:0009751 "response to salicylic acid stimulus" evidence=IEP] [GO:0043068 "positive regulation of programmed cell death" evidence=IMP]
ATGAGTCGCACGACAAGTGAGAGTGAGGATGGCATGATCTCCAAGGATCAGACTGGGTTGCCATTGGGCGAGGAAGGCAGCTATGGTGGAAGTACAAATGGAGTTGGTCTTAAGAAAGGGCCATGGACTTCTGCTGAAGATGCAATTTTGATAGAATATGTGAAGAAGCACGGGGAGGGGAATTGGAATTCTGTTCAGAAGCACTCAGGGCTTTTCCGTTGCGGTAAAAGCTGCAGATTACGATGGGCCAATCATCTAAGGCCTAATTTAAAGAAAGGAGCATTTACTCATGAAGAAGAGCAACTAATCATTGAACTTCATGCCAAGATGGGAAACAAATGGGCACGGATGGCTGCACATTTGCCTGGTCGTACAGACAATGAGATAAAGAATTACTGG…
PgmiR14	pupative-target:POPTR_0019s12110.1|PACid:18218990:[808,827]	TCP4 TCP family transcription factor 4	[GO:0005634 "nucleus" evidence=ISM] [GO:0003700 "sequence-specific DNA binding transcription factor activity" evidence=ISS]	[GO:0006355 "regulation of transcription, DNA-dependent" evidence=RCA;TAS] [GO:0009733 "response to auxin stimulus" evidence=IMP] [GO:0000165 "MAPK cascade" evidence=RCA] [GO:0006612 "protein targeting to membrane" evidence=RCA] [GO:0009867 "jasmonic acid mediated signaling pathway" evidence=RCA]
ATGGGAATGAAGAGCACTGCAGGAGAAATTATTCAGGTCCAAGGTGGCCACATTGTTCGATCCACAGGGCGTAAAGATCGACACAGCAAGGTTTACACAGCCAAAGGTCCTAGGGACCGCAGGGTCAGGTTATCGGCTCATACTGCAATACAATTTTATGATGTTCAAGACCGGCTAGGCTATGATCGACCCAGCAAAGCTGTTGATTGGCTTATCAAGAAGGCAAAGTCTTCAATTGACAAGCTTGCTGAGCTACCGCCATGGCAACCAACTGCTAACAATGCTAATGCAAACTTGGAGGCAAACCAGAATGCTGGATCTAGTGAAATGACAATTGCAGAGGAACCAGAATCATCTGGCTATACTTTTCAGCTCCATAGGCAATTGACTGATCATAAT…
PgmiR14	pupative-target:POPTR_0013s12370.1|PACid:18220855:[808,827]	TCP4 TCP family transcription factor 4	[GO:0005634 "nucleus" evidence=ISM] [GO:0003700 "sequence-specific DNA binding transcription factor activity" evidence=ISS]	[GO:0006355 "regulation of transcription, DNA-dependent" evidence=RCA;TAS] [GO:0009733 "response to auxin stimulus" evidence=IMP] [GO:0000165 "MAPK cascade" evidence=RCA] [GO:0006612 "protein targeting to membrane" evidence=RCA] [GO:0009867 "jasmonic acid mediated signaling pathway" evidence=RCA]
ATGAAGAACAACGGAGAAATTATTCAGGTCCAAGGTGGCCACATTGTTAGGTCCACAGGGCGTAAAGATCGGCACAGCAAGGTTTACACAGCCAAAGGTCCTAGGGACCGCAGGGTTCGATTATCTGCACACACTGCAATACAATTCTATGATGTTCAAGACCGGCTAGGCTATGATCGACCCAGCAAAGCTGTTGATTGGCTTATCAAGAAAGCAAAGAATTCAATTGACAGGCTTGCTGAGCTGCCACCGTGGCAACCACCAGCTAATAATATTAATGCGAACTTGGAGGAAAACCAGAACGCTGGATCTAGTGAAATGGCAATTGCAGAGGAACCAGAATCATCTGGCTATAGTTTTCAGCTCCACGGGCAATTGACTGATCACAATCCAAGCAAT…
PgmiR14	pupative-target:POPTR_0004s06440.1|PACid:18225754:[1192,1211]	TCP2 TEOSINTE BRANCHED 1, cycloidea and PCF transcription factor 2	[GO:0005634 "nucleus" evidence=ISM] [GO:0003700 "sequence-specific DNA binding transcription factor activity" evidence=ISS]	[GO:0006355 "regulation of transcription, DNA-dependent" evidence=RCA;TAS] [GO:0009733 "response to auxin stimulus" evidence=IMP] [GO:0000165 "MAPK cascade" evidence=RCA] [GO:0006612 "protein targeting to membrane" evidence=RCA] [GO:0009867 "jasmonic acid mediated signaling pathway" evidence=RCA]
ATGGAGGCGGAGGAGATTCAGAGACAACCTTGTAAGTTCTCTAGAGTTGGCAATGGAAGAAATGACTCCAGCAGAATAGCTCAAAACGGGTATGGTGACCACCAATATCCTGATGAAGAAGAAGATGGTGGGGTCAAGAGGTCTAATCCTAACAACGGTGGTGGTGCTGGTGGGACCATCAATCGTCTTCGTGAGTGGCACCATTCGTCACGCATAATTAGGGTTTCTAGAGCATCTGGTGGAAAAGATCGGCATAGCAAGGTATGGACCTCACAGGGGTTAAGGGACCGGAGAGTACGTTTATCGGTGACCACAGCCATTCAATTCTATGATCTCCAAGATCGGTTGGGTTATGATCAACCAAGTAAAGCTGTAGAATGGCTGATTAAAGCAGCTCAG…
PgmiR14	pupative-target:POPTR_0009s02380.1|PACid:18227868:[965,984]	MYB33 myb domain protein 33	[GO:0003677 "DNA binding" evidence=IEA;ISS] [GO:0005634 "nucleus" evidence=ISM;TAS] [GO:0006355 "regulation of transcription, DNA-dependent" evidence=TAS]	[GO:0009740 "gibberellic acid mediated signaling pathway" evidence=RCA;TAS] [GO:0048235 "pollen sperm cell differentiation" evidence=IGI] [GO:0009723 "response to ethylene stimulus" evidence=IEP] [GO:0009751 "response to salicylic acid stimulus" evidence=IEP] [GO:0043068 "positive regulation of programmed cell death" evidence=IMP]
ATGAGCAGCATGATGAATGGGAGCGAGGACAGTAAGAGATCCAAGGATTGTCGAGATTCACCTGCAGCTGATGAAGCTAATGGTGGGGAGATGATGGGTGGAATGATCCCTTTGAAAAAAGGCCCGTGGACCTCTGCAGAAGATGCTATTTTGATAGACTATGTCAAGAAGCATGGAGAGGGGAATTGGAATGCTGTCCAGAAGCACTCAGGGCTCTTCCGATGTGGAAAAAGCTGCCGTCTGCGATGGGCGAATCATCTACGACCGGATCTGAAGAAGGGCGCGTTCACTCCAGAGGAAGAGAACCGCATCATTGAACTCCATGCTACAATGGGAAATAAATGGGCTCGAATGGCTGCAGAGTTGCCTGGACGGACAGATAATGAGATAAAGAACTAC…
PgmiR14	pupative-target:POPTR_0012s11080.1|PACid:18230002:[280,299]	Unknown protein	[GO:0003700 "sequence-specific DNA binding transcription factor activity" evidence=ISS] [GO:0005634 "nucleus" evidence=ISM]	[GO:0006355 "regulation of transcription, DNA-dependent" evidence=TAS] [GO:0009965 "leaf morphogenesis" evidence=IGI;RCA] GO:0045962 "positive regulation of development, heterochronic" evidence=IGI]
ATGGACTCCATCAGCACAGGGCTTTTAGGGCCTTCCACGTCATGGACAACTCATCATTCATCGGGGTTTCCAGGGCAAATCCAGTTAGGGAACTCAATCCCACAACCAATGACAATGTCGGTCCCGCCATTCAATGTATCAGGAGAGAATCACCAAGAGGAATTGCAACATTTTCCTTTCATTTGCGATCATTTGATCCCAGTGGCGGCCACAACACAAACAGTTGGGGATTATAATCTGAATTTTACAATATCTTCAAGCCTTGCTGCTGGTTTCAATAGGGGGACCCTTCAGTCCAATCCCCACGTTACTCTTGGGTCTGGTTGCCCAGCCGACCCAGTAACCTCGGGTCTGGCTGGGTAG
PgmiR14	pupative-target:POPTR_0011s09890.1|PACid:18230603:[982,1001]	TCP4 TCP family transcription factor 4	[GO:0005634 "nucleus" evidence=ISM] [GO:0003700 "sequence-specific DNA binding transcription factor activity" evidence=ISS]	[GO:0006355 "regulation of transcription, DNA-dependent" evidence=RCA;TAS] [GO:0009733 "response to auxin stimulus" evidence=IMP] [GO:0000165 "MAPK cascade" evidence=RCA] [GO:0006612 "protein targeting to membrane" evidence=RCA] [GO:0009867 "jasmonic acid mediated signaling pathway" evidence=RCA]
ATGGGAGAGAGCCACCACCAAGCAGCAACATCGTCTAGATTGGGGATAAGCAACACAGTGGGAGAGATTGTGGAGGTCCAAGGAGGCCTCATTGTTCGGCCTACAGGAAGAAAAGACCGCCACAGCAAGGTCTGTACAGCCAAAGGCCCCAGAGACCGCCGCGTCCGGCTCTCAGCCCACACTGCTATCCAGTTCTACGATGTGCAGGACCGCCTCGGCTACGATCGTCCCAGCAAAGCTGTCGATTGGCTCATCAAGAAAGCCAAGACCTCCATAGACGAGCTCGCAGAACTACCCGCATGGGATCCAACCACAGCGGGCTTCACCCCCAAAACTAGTAAAACTGCTACTAGAAGCACCAAACAACAAAACATATGCGATGAGAAGGAGTATGGGCTT…
PgmiR14	pupative-target:POPTR_0011s02350.1|PACid:18231968:[1213,1232]	TCP2 TEOSINTE BRANCHED 1, cycloidea and PCF transcription factor 2	[GO:0005634 "nucleus" evidence=ISM] [GO:0003700 "sequence-specific DNA binding transcription factor activity" evidence=ISS]	[GO:0006355 "regulation of transcription, DNA-dependent" evidence=RCA;TAS] [GO:0009733 "response to auxin stimulus" evidence=IMP] [GO:0000165 "MAPK cascade" evidence=RCA] [GO:0006612 "protein targeting to membrane" evidence=RCA] [GO:0009867 "jasmonic acid mediated signaling pathway" evidence=RCA]
ATGGAGGCGGAAGAGATTCGGAGACAGCCTTGTAAGTTCTCTAGAGTTGGTAATGGCATAAATGACGCCAGCAGAATAGCTCAAAAAGGCAATGGTACTGACCACCAATATCCTGACGATGAAGAAGATGGTGAGCTCAAGAGGACTAATTCTAACAACGGTGCTGGTTGTGGTGGTGGCGGTATTGATGCTGCTGGTGGGACCTTCAATGGTCTTCGTGCGTGGCACCATTCGTCGCGCATAATTAGGGTTTCAAGAGCATCTGGTGGAAAAGATCGGCACAGCAAGGTATGGACTTCAAAAGGGTTAAGAGACCGGAGAGTCCGTTTATCAGTGAGCACTGCCATTCAATTCTACGACCTCCAAGATCGGTTGGGTTATGATCAGCCAAGTAAAGCT…
PgmiR14	pupative-target:POPTR_0001s07330.1|PACid:18234458:[953,972]	MYB65 myb domain protein 65	[GO:0003677 "DNA binding" evidence=IEA;ISS] [GO:0005634 "nucleus" evidence=ISM;TAS] [GO:0006355 "regulation of transcription, DNA-dependent" evidence=TAS]	[GO:0009740 "gibberellic acid mediated signaling pathway" evidence=RCA;TAS] [GO:0048235 "pollen sperm cell differentiation" evidence=IGI] [GO:0009723 "response to ethylene stimulus" evidence=IEP] [GO:0009751 "response to salicylic acid stimulus" evidence=IEP] [GO:0043068 "positive regulation of programmed cell death" evidence=IMP]
ATGAGTCGTATGACAAGTGAGAGTGAGGATGGCATTGTCTCCAATAATCAGATTGAGTCGCCATTGGGCGAGGAAGGCAATTATTGTGGAAGTGCAAATGGAGGAGTTCTTAAGAAAGGGCCATGGACTTCTGCCGAAGATGCAATTTTGATAGAATATGTGAAGAAGCATGGGGAGGGGAACTGGAATGCTGTTCAGAAGCACTCAGGGCTTTTCCGTTGTGGCAAAAGCTGCAGATTGCGATGGGCCAATCACCTAAGGCCTAATCTAAAGAAAGGAGCATTTACTCAAGAAGAAGAACAGCTAATCATTGAACTTCATGCAAAGATGGGAAACAAATGGGCACGAATGGCTGCACATTTGCCTGGACGTACAGACAACGAGATAAAGAATTACTGG…
PgmiR14	pupative-target:POPTR_0001s07330.2|PACid:18234459:[953,972]	MYB33 myb domain protein 33	[GO:0003677 "DNA binding" evidence=IEA;ISS] [GO:0005634 "nucleus" evidence=ISM;TAS] [GO:0006355 "regulation of transcription, DNA-dependent" evidence=TAS]	[GO:0009740 "gibberellic acid mediated signaling pathway" evidence=RCA;TAS] [GO:0048235 "pollen sperm cell differentiation" evidence=IGI] [GO:0009723 "response to ethylene stimulus" evidence=IEP] [GO:0009751 "response to salicylic acid stimulus" evidence=IEP] [GO:0043068 "positive regulation of programmed cell death" evidence=IMP]
ATGAGTCGTATGACAAGTGAGAGTGAGGATGGCATTGTCTCCAATAATCAGATTGAGTCGCCATTGGGCGAGGAAGGCAATTATTGTGGAAGTGCAAATGGAGGAGTTCTTAAGAAAGGGCCATGGACTTCTGCCGAAGATGCAATTTTGATAGAATATGTGAAGAAGCATGGGGAGGGGAACTGGAATGCTGTTCAGAAGCACTCAGGGCTTTTCCGTTGTGGCAAAAGCTGCAGATTGCGATGGGCCAATCACCTAAGGCCTAATCTAAAGAAAGGAGCATTTACTCAAGAAGAAGAACAGCTAATCATTGAACTTCATGCAAAGATGGGAAACAAATGGGCACGAATGGCTGCACATTTGCCTGGACGTACAGACAACGAGATAAAGAATTACTGG…
PgmiR14	pupative-target:POPTR_0001s23170.1|PACid:18238390:[1076,1095]	MYB65 myb domain protein 65	[GO:0003677 "DNA binding" evidence=IEA;ISS] [GO:0005634 "nucleus" evidence=ISM;TAS] [GO:0006355 "regulation of transcription, DNA-dependent" evidence=TAS]	[GO:0009740 "gibberellic acid mediated signaling pathway" evidence=RCA;TAS] [GO:0048235 "pollen sperm cell differentiation" evidence=IGI] [GO:0009723 "response to ethylene stimulus" evidence=IEP] [GO:0009751 "response to salicylic acid stimulus" evidence=IEP] [GO:0043068 "positive regulation of programmed cell death" evidence=IMP]
ATGAGCAGCATGATGAATGGGACCGAGGATAATAAGAGGTCCAAGGGTCGTCAAGATTCACCTGCAGCTGATGAAGTTAATGATGGGGGAATGGTGGGTGGGATTACTCCTTTGAAGAAAGGCCCATGGACCTCTGCAGAAGATGCTATTTTGATAGACTATGTCAAGAAGCATGGAGAAGGGAATTGGAATTCTGTCCAGAAGCACTCAGGGCTCTTCCGATGTGGAAAAAGCTGCCGTCTGCGATGGGCGAATCATCTACGACCAGATCTGAAGAAGGGTTCATTCACTCCAGAGGAAGAGAACCGCATCATTGAACTCCATGCTAATATGGGAAACAAATGGGCTCGAATGGCTGCAGAGGTTGGTAACCTTATTCCTGATTTAAAGTGTGTGCGC…
PgmiR14	pupative-target:POPTR_0001s38480.1|PACid:18239062:[991,1010]	TCP4 TCP family transcription factor 4	[GO:0005634 "nucleus" evidence=ISM] [GO:0003700 "sequence-specific DNA binding transcription factor activity" evidence=ISS]	[GO:0006355 "regulation of transcription, DNA-dependent" evidence=RCA;TAS] [GO:0009733 "response to auxin stimulus" evidence=IMP] [GO:0000165 "MAPK cascade" evidence=RCA] [GO:0006612 "protein targeting to membrane" evidence=RCA] [GO:0009867 "jasmonic acid mediated signaling pathway" evidence=RCA]
ATGGGAGAGAGCCACCACCAAGCAGCAACATCGTCAAGATTGGGGATAAGAAACACAGTGGGAGAGATTGTGGAGGTCCAAGGAGGCCACATTGTTCGGTCCACAGGAAGAAAAGACCGCCACAGCAAGGTCTGTACTGCCAAAGGCCCCAGAGACCGCCGCGTCCGGCTCTCAGCGCACACTGCCATCCAGTTCTACGATGTGCAGGACCGCCTAGGCTACGACCGTCCCAGCAAAGCCGTCGATTGGCTCATCAAGAAAGCCAAGGCTTCCATAGACGAGCTTGCAGAGCTACCCGCATGGGATCCAACCACAGCGGGATTCACCCGCGCAACCAGTAAAACTACAACAAGAAGCACCCAGCAACAAAACATAAGCGACGAGAGGGAGTATCAGCTT…
PgmiR19	pupative-target:POPTR_0004s06440.1|PACid:18225754:[1191,1211]	TCP2 TEOSINTE BRANCHED 1, cycloidea and PCF transcription factor 2	[GO:0005634 "nucleus" evidence=ISM] [GO:0003700 "sequence-specific DNA binding transcription factor activity" evidence=ISS]	[GO:0006355 "regulation of transcription, DNA-dependent" evidence=RCA;TAS] [GO:0009733 "response to auxin stimulus" evidence=IMP] [GO:0000165 "MAPK cascade" evidence=RCA] [GO:0006612 "protein targeting to membrane" evidence=RCA] [GO:0009867 "jasmonic acid mediated signaling pathway" evidence=RCA]
ATGGAGGCGGAGGAGATTCAGAGACAACCTTGTAAGTTCTCTAGAGTTGGCAATGGAAGAAATGACTCCAGCAGAATAGCTCAAAACGGGTATGGTGACCACCAATATCCTGATGAAGAAGAAGATGGTGGGGTCAAGAGGTCTAATCCTAACAACGGTGGTGGTGCTGGTGGGACCATCAATCGTCTTCGTGAGTGGCACCATTCGTCACGCATAATTAGGGTTTCTAGAGCATCTGGTGGAAAAGATCGGCATAGCAAGGTATGGACCTCACAGGGGTTAAGGGACCGGAGAGTACGTTTATCGGTGACCACAGCCATTCAATTCTATGATCTCCAAGATCGGTTGGGTTATGATCAACCAAGTAAAGCTGTAGAATGGCTGATTAAAGCAGCTCAG…
PgmiR19	pupative-target:POPTR_0012s11080.1|PACid:18230002:[279,299]	Unknown protein
ATGGACTCCATCAGCACAGGGCTTTTAGGGCCTTCCACGTCATGGACAACTCATCATTCATCGGGGTTTCCAGGGCAAATCCAGTTAGGGAACTCAATCCCACAACCAATGACAATGTCGGTCCCGCCATTCAATGTATCAGGAGAGAATCACCAAGAGGAATTGCAACATTTTCCTTTCATTTGCGATCATTTGATCCCAGTGGCGGCCACAACACAAACAGTTGGGGATTATAATCTGAATTTTACAATATCTTCAAGCCTTGCTGCTGGTTTCAATAGGGGGACCCTTCAGTCCAATCCCCACGTTACTCTTGGGTCTGGTTGCCCAGCCGACCCAGTAACCTCGGGTCTGGCTGGGTAG
PgmiR19	pupative-target:POPTR_0011s02350.1|PACid:18231968:[1212,1232]	TCP2 TEOSINTE BRANCHED 1, cycloidea and PCF transcription factor 2	[GO:0005634 "nucleus" evidence=ISM] [GO:0003700 "sequence-specific DNA binding transcription factor activity" evidence=ISS]	[GO:0006355 "regulation of transcription, DNA-dependent" evidence=RCA;TAS] [GO:0009733 "response to auxin stimulus" evidence=IMP] [GO:0000165 "MAPK cascade" evidence=RCA] [GO:0006612 "protein targeting to membrane" evidence=RCA] [GO:0009867 "jasmonic acid mediated signaling pathway" evidence=RCA]
ATGGAGGCGGAAGAGATTCGGAGACAGCCTTGTAAGTTCTCTAGAGTTGGTAATGGCATAAATGACGCCAGCAGAATAGCTCAAAAAGGCAATGGTACTGACCACCAATATCCTGACGATGAAGAAGATGGTGAGCTCAAGAGGACTAATTCTAACAACGGTGCTGGTTGTGGTGGTGGCGGTATTGATGCTGCTGGTGGGACCTTCAATGGTCTTCGTGCGTGGCACCATTCGTCGCGCATAATTAGGGTTTCAAGAGCATCTGGTGGAAAAGATCGGCACAGCAAGGTATGGACTTCAAAAGGGTTAAGAGACCGGAGAGTCCGTTTATCAGTGAGCACTGCCATTCAATTCTACGACCTCCAAGATCGGTTGGGTTATGATCAGCCAAGTAAAGCT…
PgmiR19	pupative-target:POPTR_0001s07330.1|PACid:18234458:[952,972]	MYB65 myb domain protein 65	[GO:0003677 "DNA binding" evidence=IEA;ISS] [GO:0005634 "nucleus" evidence=ISM;TAS] [GO:0006355 "regulation of transcription, DNA-dependent" evidence=TAS]	[GO:0009740 "gibberellic acid mediated signaling pathway" evidence=RCA;TAS] [GO:0048235 "pollen sperm cell differentiation" evidence=IGI] [GO:0009723 "response to ethylene stimulus" evidence=IEP] [GO:0009751 "response to salicylic acid stimulus" evidence=IEP] [GO:0043068 "positive regulation of programmed cell death" evidence=IMP]
ATGAGTCGTATGACAAGTGAGAGTGAGGATGGCATTGTCTCCAATAATCAGATTGAGTCGCCATTGGGCGAGGAAGGCAATTATTGTGGAAGTGCAAATGGAGGAGTTCTTAAGAAAGGGCCATGGACTTCTGCCGAAGATGCAATTTTGATAGAATATGTGAAGAAGCATGGGGAGGGGAACTGGAATGCTGTTCAGAAGCACTCAGGGCTTTTCCGTTGTGGCAAAAGCTGCAGATTGCGATGGGCCAATCACCTAAGGCCTAATCTAAAGAAAGGAGCATTTACTCAAGAAGAAGAACAGCTAATCATTGAACTTCATGCAAAGATGGGAAACAAATGGGCACGAATGGCTGCACATTTGCCTGGACGTACAGACAACGAGATAAAGAATTACTGG…
PgmiR19	pupative-target:POPTR_0001s07330.2|PACid:18234459:[952,972]	MYB33 myb domain protein 33	[GO:0003677 "DNA binding" evidence=IEA;ISS] [GO:0005634 "nucleus" evidence=ISM;TAS] [GO:0006355 "regulation of transcription, DNA-dependent" evidence=TAS]	[GO:0009740 "gibberellic acid mediated signaling pathway" evidence=RCA;TAS] [GO:0048235 "pollen sperm cell differentiation" evidence=IGI] [GO:0009723 "response to ethylene stimulus" evidence=IEP] [GO:0009751 "response to salicylic acid stimulus" evidence=IEP] [GO:0043068 "positive regulation of programmed cell death" evidence=IMP]
ATGAGTCGTATGACAAGTGAGAGTGAGGATGGCATTGTCTCCAATAATCAGATTGAGTCGCCATTGGGCGAGGAAGGCAATTATTGTGGAAGTGCAAATGGAGGAGTTCTTAAGAAAGGGCCATGGACTTCTGCCGAAGATGCAATTTTGATAGAATATGTGAAGAAGCATGGGGAGGGGAACTGGAATGCTGTTCAGAAGCACTCAGGGCTTTTCCGTTGTGGCAAAAGCTGCAGATTGCGATGGGCCAATCACCTAAGGCCTAATCTAAAGAAAGGAGCATTTACTCAAGAAGAAGAACAGCTAATCATTGAACTTCATGCAAAGATGGGAAACAAATGGGCACGAATGGCTGCACATTTGCCTGGACGTACAGACAACGAGATAAAGAATTACTGG…
PgmiR19	pupative-target:POPTR_0001s07330.1|PACid:18234458:[952,972]	MYB65 myb domain protein 65	[GO:0003677 "DNA binding" evidence=IEA;ISS] [GO:0005634 "nucleus" evidence=ISM;TAS] [GO:0006355 "regulation of transcription, DNA-dependent" evidence=TAS]	[GO:0009740 "gibberellic acid mediated signaling pathway" evidence=RCA;TAS] [GO:0048235 "pollen sperm cell differentiation" evidence=IGI] [GO:0009723 "response to ethylene stimulus" evidence=IEP] [GO:0009751 "response to salicylic acid stimulus" evidence=IEP] [GO:0043068 "positive regulation of programmed cell death" evidence=IMP]
ATGAGTCGTATGACAAGTGAGAGTGAGGATGGCATTGTCTCCAATAATCAGATTGAGTCGCCATTGGGCGAGGAAGGCAATTATTGTGGAAGTGCAAATGGAGGAGTTCTTAAGAAAGGGCCATGGACTTCTGCCGAAGATGCAATTTTGATAGAATATGTGAAGAAGCATGGGGAGGGGAACTGGAATGCTGTTCAGAAGCACTCAGGGCTTTTCCGTTGTGGCAAAAGCTGCAGATTGCGATGGGCCAATCACCTAAGGCCTAATCTAAAGAAAGGAGCATTTACTCAAGAAGAAGAACAGCTAATCATTGAACTTCATGCAAAGATGGGAAACAAATGGGCACGAATGGCTGCACATTTGCCTGGACGTACAGACAACGAGATAAAGAATTACTGG…
PgmiR19	pupative-target:POPTR_0001s07330.2|PACid:18234459:[952,972]	MYB33 myb domain protein 33	[GO:0003677 "DNA binding" evidence=IEA;ISS] [GO:0005634 "nucleus" evidence=ISM;TAS] [GO:0006355 "regulation of transcription, DNA-dependent" evidence=TAS]	[GO:0009740 "gibberellic acid mediated signaling pathway" evidence=RCA;TAS] [GO:0048235 "pollen sperm cell differentiation" evidence=IGI] [GO:0009723 "response to ethylene stimulus" evidence=IEP] [GO:0009751 "response to salicylic acid stimulus" evidence=IEP] [GO:0043068 "positive regulation of programmed cell death" evidence=IMP]
ATGAGTCGTATGACAAGTGAGAGTGAGGATGGCATTGTCTCCAATAATCAGATTGAGTCGCCATTGGGCGAGGAAGGCAATTATTGTGGAAGTGCAAATGGAGGAGTTCTTAAGAAAGGGCCATGGACTTCTGCCGAAGATGCAATTTTGATAGAATATGTGAAGAAGCATGGGGAGGGGAACTGGAATGCTGTTCAGAAGCACTCAGGGCTTTTCCGTTGTGGCAAAAGCTGCAGATTGCGATGGGCCAATCACCTAAGGCCTAATCTAAAGAAAGGAGCATTTACTCAAGAAGAAGAACAGCTAATCATTGAACTTCATGCAAAGATGGGAAACAAATGGGCACGAATGGCTGCACATTTGCCTGGACGTACAGACAACGAGATAAAGAATTACTGG…
PgmiR19	pupative-target:POPTR_0005s27910.1|PACid:18207121:[6,26]	NAD(P)-binding Rossmann-fold superfamily protein	[GO:0000166 "nucleotide binding" evidence=IEA] [GO:0003824 "catalytic activity" evidence=IEA]	[GO:0009809 "lignin biosynthetic process" evidence=ISS] [GO:0016621 "cinnamoyl-CoA reductase activity" evidence=ISS] [GO:0044237 "cellular metabolic process" evidence=IEA] [GO:0050662 "coenzyme binding" evidence=IEA]
ATGGCGTTGGAGAAGGGGAGTGTTTGCGTGACAGGTGCTGGAGGGTACCTGGCTTCTTGGGTCGTCAAGCTTCTTCTCTCTAAGGACTATCTTGTCCATGGAACCGTTAGAGATCCTGCGGATGACAAGAATGCTCACTTGATGAAAATTGACCAGGCAACGGAGAATCTCAAACTCTTTAAGGCAGATTTACTGGACTACAGCTCTCTTTCTTCTGCTATTCAAGGATGCAGAGGGGTCTTCCATGTTGCCAGCCCTGTTCCCTTCACTAGAGTGTCAAACCCCGAGGTGGAGGTGATCGAGCCAGCTGTAAAGGGCACACTAAATGTGCTTAAAGCATGTGCTGAGGCAAAGGTAAAAAGAGTTGTCATTGTGTCCTCTGGAAGTGCAGTTTTGTCA…
PgmiR20	pupative-target:POPTR_0020s00280.1|PACid:18209105:[1514,1535]	TIR1 F-box/RNI-like superfamily protein	[GO:0004842 "ubiquitin-protein ligase activity" evidence=IC;ISS] [GO:0005634 "nucleus" evidence=ISM]	[GO:0000822 "inositol hexakisphosphate binding" evidence=ISS] [GO:0009734 "auxin mediated signaling pathway" evidence=ISS]
ATGCCGAACAAGGCGAGTACGTTCCCGGAGGAAGTGCTAGAGCATGTGCTCTCGTTTATTACAAACGACAAAGACAGGAACGCCGTATCGGTGGTGTGCAAGTCGTGGTACGAGATAGAGCGGTGGTGCAGGAAGAGAATATTTGTTGGTAACTGTTATGCGGTGAGGCCTGATATGGTTATAAGGAGGTTTCCGGAGCTAAGATCGGTGGAGCTCAAAGGGAAGCCACACTTTGCGGACTTTAATTTGGTGCCTGACGGTTGGGGAGGTTACTTTTACCCATGGATAGCGGCGTTGGCTACCGCCTATCCTTGGTTGGAAGAGATTAGGTTGAAGAGGATGGTGATTTCCGACGAGAGTTTGGAGTTTATTGCTAAGAGTTTTAAAAATTTTAAGGTT…
PgmiR20	pupative-target:POPTR_0017s08860.1|PACid:18210568:[1499,1520]	AFB2 auxin signaling F-box 2	[GO:0004842 "ubiquitin-protein ligase activity" evidence=IC;ISS] [GO:0005634 "nucleus" evidence=ISM]	[GO:0000822 "inositol hexakisphosphate binding" evidence=ISS] [GO:0009734 "auxin mediated signaling pathway" evidence=ISS]
ATGAATTATTTCCCAGATGAAGTATTAGAGCATATTTTCGATTTTGTAACATCACAAAGAGACAGGAACTCAGTTTCTCAAGTATGTAAACCATGGTACAAGATCGAAAGTAGTAGCAGGCAGAAGGTTTTTGTAGGGAATTGTTATGCAATTAGTCCTCAGAGAGTGATTGAGAGGTTTCCAGGTTTAAAATCTATTACTTTGAAAGGAAAGCCTCATTTTGCTGATTTTAATTTGGTTCCAAATGATTGGGGAGGCTTTGTTTATCCATGGATTGAAGCTTTTGCAAGGAATAGTGTGGGGTTAGAGGAGCTCAAGTTGAAGAGGATGATAATATCCGATGAGTGCTTGGAGCTCATTTCAAGGTCTTTTCCCAATTTCAAGTCCTTGGTTCTTGTT…
PgmiR20	pupative-target:POPTR_0014s12930.1|PACid:18223294:[1514,1535]	TIR1 F-box/RNI-like superfamily protein	[GO:0004842 "ubiquitin-protein ligase activity" evidence=IC;ISS] [GO:0005634 "nucleus" evidence=ISM]	[GO:0000822 "inositol hexakisphosphate binding" evidence=ISS] [GO:0009734 "auxin mediated signaling pathway" evidence=ISS]
ATGTTGAGAAAGGCGAATTCGTTCCCGGAGGAAGTGCTACAGCATGTGTTGTCTTTTATCACAAACGACAAAGACAGGAACGCCGTATCGCTGGTGTGTAAGTCGTGGTACGAGATAGAGAGGTGGTGTAGGAAGAGGATATTTGTAGGTAACTGTTATGCGGTGAGGCCGGAGATGGTTATAAGGAGGTTTCCGGAGCTCAGATCGGTGGAGCTCAAAGGAAAGCCGCACTTTGCGGACTTTAGTTTGGTGCCTGACGGTTGGGGAGGTTGTGTTTACCCTTGGATCGCGGCGTTGGCTACTGCGTATCCGTGGTTGGAAGAGATTAGGTTGAAGAGGATGGTGGTTTCAGATGAGAGTTTGAAGGTGATTGCTAAAAGTTTTAAGAATTTTAAGGTT…
PgmiR20	pupative-target:POPTR_0001s33030.1|PACid:18235568:[1499,1520]	AFB2 auxin signaling F-box 2	[GO:0004842 "ubiquitin-protein ligase activity" evidence=IC;ISS] [GO:0005634 "nucleus" evidence=ISM]	[GO:0000822 "inositol hexakisphosphate binding" evidence=ISS] [GO:0009734 "auxin mediated signaling pathway" evidence=ISS]
ATGAATTATTTCCCTGATGAAGTATTAGAGCATATTTTCGATTTTGTAACATCACAAAGAGACAGGAACTCAGTGTCTCAAGTGTGTAAACCATGGTACAAAATCGAAAGTACTAGCAGGCAAAAGGTTTTTGTAGGGAATTGTTATGCAATTAGTCCTGAGAGAGTGATTGAGAGGTTTCCAGGTTTGAAATCTATCACTTTGAAAGGAAAGCCTCATTTTGCTGATTTTAATTTGGTTCCTCATGATTGGGGAGGCTTTGTTTATCCATGGATTGAAGCTTTTGCAAGGAATAATATGGGGTTAGAGGAGCTCAAGTTGAAGAGGATGATAATATCCGATGAGTGCTTGGAGCTGATTTCAAGGTCTTTTGCCAATTTCAAGTCCTTGGTTCTTGTT…
PgmiR22	pupative-target:POPTR_0009s06540.1|PACid:18227630:[1029,1049]	HAP2A,NF-YA1 nuclear factor Y, subunit A1	[GO:0003677 "DNA binding" evidence=IEA] [GO:0003700 "sequence-specific DNA binding transcription factor activity" evidence=IEA;IGI;ISS] [GO:0005634 "nucleus" evidence=ISM;IEA]	[GO:0006355 "regulation of transcription, DNA-dependent" evidence=ISS] [GO:0048316 "seed development" evidence=IMP]
ATGATGCCGGCAAAATCTGAAAAAGAAGATCGACGTTTAGACCACAGTGGACCGAGCCCGTTCCAAACAAACATTTACTCGCAACCTTGGTGGCGTGATGTGGGGAACAGTCCCTCTTTAGGTGACACTGCATCAAAATTGTCTTCAGTAGAGCACCTAAATGGTTCTCTTGCGAATGCAGCAATACAATCACAAGTTAATACTGGCTTACAGAAAGGAGCTATGGTGAACAAAGACATGCAGACCGATGTAACATCGCAATCTGATGAAAGTAATGAACAAGAACACCATCTCAAACACATTCCATCACCAACAACTGTTACCATGGGCGGACACCTTGAACCAAATTCCCAGATGGAACTTGTTGGCCACTCAATTGTTTTGACTTCACATCCATAT…
PgmiR22	pupative-target:POPTR_0010s22300.1|PACid:18241447:[1078,1098]	hydrolase family protein / HAD-superfamily protein	[GO:0005739 "mitochondrion" evidence=ISM] [GO:0008152 "metabolic process" evidence=IEA] [GO:0016787 "hydrolase activity" evidence=IEA]	[GO:0005507 "copper ion binding" evidence=IDA] [GO:0008270 "zinc ion binding" evidence=IDA]
ATGAGATTCCAAAAAACGGTAGCGTCTGGGTTTCCCCAGATAAAAAACAAAGCAGCGCCATTTCTGTTTCAATATCAGGCCTCGCGTTCCTTCTCCTCACAGCTCCAGTCAGGGCAGAAACGACGGTCCTCTTTTGGAATCGCCTTTGATATCGATGGCGTTATTCTTCGAGGTAAAGATCCCACCGGCGGCTCTCCTCAAGCTCTGCGTAGATTATACGGAGATTCTGGAAACTTGAACGTTCCCTTTTTGTTCCTGACAAATGGAGGTGGCATTCCGGAATCGAGGAGAGCTAGTGAGTTAAGCGAACTGCTTGGAGTAAAGATTTTACCTTCTCAGGTTTTACAGGGCCACTCACCTTTTAAAAGTTTCATGGAAAGATACGAGAATCAACTCATT…
PgmiR22	pupative-target:POPTR_0001s07330.1|PACid:18234458:[952,972]	MYB33 myb domain protein 33	[GO:0003677 "DNA binding" evidence=IEA;ISS] [GO:0005634 "nucleus" evidence=ISM;TAS] [GO:0006355 "regulation of transcription, DNA-dependent" evidence=TAS]	[GO:0009740 "gibberellic acid mediated signaling pathway" evidence=RCA;TAS] [GO:0048235 "pollen sperm cell differentiation" evidence=IGI] [GO:0009723 "response to ethylene stimulus" evidence=IEP] [GO:0009751 "response to salicylic acid stimulus" evidence=IEP] [GO:0043068 "positive regulation of programmed cell death" evidence=IMP]
ATGAGTCGTATGACAAGTGAGAGTGAGGATGGCATTGTCTCCAATAATCAGATTGAGTCGCCATTGGGCGAGGAAGGCAATTATTGTGGAAGTGCAAATGGAGGAGTTCTTAAGAAAGGGCCATGGACTTCTGCCGAAGATGCAATTTTGATAGAATATGTGAAGAAGCATGGGGAGGGGAACTGGAATGCTGTTCAGAAGCACTCAGGGCTTTTCCGTTGTGGCAAAAGCTGCAGATTGCGATGGGCCAATCACCTAAGGCCTAATCTAAAGAAAGGAGCATTTACTCAAGAAGAAGAACAGCTAATCATTGAACTTCATGCAAAGATGGGAAACAAATGGGCACGAATGGCTGCACATTTGCCTGGACGTACAGACAACGAGATAAAGAATTACTGG…
PgmiR22	pupative-target:POPTR_0001s07330.2|PACid:18234459:[952,972]	MYB33 myb domain protein 33	[GO:0003677 "DNA binding" evidence=IEA;ISS] [GO:0005634 "nucleus" evidence=ISM;TAS] [GO:0006355 "regulation of transcription, DNA-dependent" evidence=TAS]	[GO:0009740 "gibberellic acid mediated signaling pathway" evidence=RCA;TAS] [GO:0048235 "pollen sperm cell differentiation" evidence=IGI] [GO:0009723 "response to ethylene stimulus" evidence=IEP] [GO:0009751 "response to salicylic acid stimulus" evidence=IEP] [GO:0043068 "positive regulation of programmed cell death" evidence=IMP]
ATGAGTCGTATGACAAGTGAGAGTGAGGATGGCATTGTCTCCAATAATCAGATTGAGTCGCCATTGGGCGAGGAAGGCAATTATTGTGGAAGTGCAAATGGAGGAGTTCTTAAGAAAGGGCCATGGACTTCTGCCGAAGATGCAATTTTGATAGAATATGTGAAGAAGCATGGGGAGGGGAACTGGAATGCTGTTCAGAAGCACTCAGGGCTTTTCCGTTGTGGCAAAAGCTGCAGATTGCGATGGGCCAATCACCTAAGGCCTAATCTAAAGAAAGGAGCATTTACTCAAGAAGAAGAACAGCTAATCATTGAACTTCATGCAAAGATGGGAAACAAATGGGCACGAATGGCTGCACATTTGCCTGGACGTACAGACAACGAGATAAAGAATTACTGG…
PgmiR22	pupative-target:POPTR_0005s12730.1|PACid:18208347:[594,614]	GRAS family transcription factor	[GO:0003700 "sequence-specific DNA binding transcription factor activity" evidence=ISS] [GO:0005634 "nucleus" evidence=ISM] [GO:0006355 "regulation of transcription, DNA-dependent" evidence=TAS]	[GO:0030154 "cell differentiation" evidence=IMP] [GO:0048831 "regulation of shoot system development" evidence=IGI]
ATGAAAGTTCCAGCTCCCTCACCACAAAACAGCAGCAGCAGCAACAACCAGTCTCAAAACCCGAAACCAGTTTCTTGCAACAACACCAACAATAACAGCAGGAACATCAGCTTTAACCCCAGCAATCGAAACTTGTGCTACGAACCCACATCGGTTCTTGACTTGCGTAGAAGTCCAAGTCCTGCACGAGCTGGCAAACCGGCCTCTGCAACCGATCCTATCGAGTGGGAAGATCATGTCTTGCAAACTTTGGATTGGGATTCTATTATGAGAGAGTTGGACTTCCATGATGATTCTGCTCCTGCTCTCATCAAGAATTTTCCACAATTCGGTCCTTGCAGTGAGCCTCAAATTCAAAGTCATAACCTTCCTGAGTTCACTGCATCTCAACAGATTGAT…
PgmiR22	pupative-target:POPTR_0003s11020.1|PACid:18217540:[1233,1253]	GRAS family transcription factor	[GO:0003700 "sequence-specific DNA binding transcription factor activity" evidence=ISS] [GO:0005634 "nucleus" evidence=ISM] [GO:0006355 "regulation of transcription, DNA-dependent" evidence=TAS]	[GO:0030154 "cell differentiation" evidence=IMP] [GO:0048831 "regulation of shoot system development" evidence=IGI]
ATGCCCTTTCGTTTGCAGGCCAAGGGGGGTGTAGATTTTGATGGTTTTGCTTCAGTTTGTTCTCAACAAGAAACTTGGACTCAAAGGCAACGACAACAACTTCTTGAAGTAAATTGCTTTGCAAGCAAAGAACCTAACTCAGTTCTTCATATGAGAAGAAGTCCAAGCCCACCTACATCAGTTTCGACACTCTCCTCCTCCTCAAACGGCGGCGCCGGTGGAAACACCAGCGACAAGACCGCCACCATCACGGCAACAGATAAAGTAGTGAACCCAGTGAACAATGAAAGGAAAGATGAATGGGCAACAGAGCTGCAGCCATTCCCAAGTGGACTAGAGTTTGTTTCAACAGGAGAAAGATGTGGACTTGGACTAGAAGACTGGGAGAATATGCTGTCA…
PgmiR22	pupative-target:POPTR_0014s05940.1|PACid:18224085:[987,1007]	GRAS family transcription factor	[GO:0003700 "sequence-specific DNA binding transcription factor activity" evidence=ISS] [GO:0005634 "nucleus" evidence=ISM] [GO:0006355 "regulation of transcription, DNA-dependent" evidence=TAS]	[GO:0030154 "cell differentiation" evidence=IMP] [GO:0048831 "regulation of shoot system development" evidence=IGI]
ATGAAGGCCATGCCCCTACCCTTCGAGAACTTTCAAGGGAAGGGGGTGTTAGATTTCTCTTCGTCTACTACTTCCTCTCCAGATTCACTGCATCTACACCACCAGAAGTGGCAGAACAACAACAGCAAAGAAAGTTGTGGTTTTTTTTTGGGCAGTACTGAGCCCACATCTGTGCTTGATACAATAAGCAGACAAAGCCCACCAACATCGTCCTCAACACTGTCTTCTTCTCAAGGCGGAGGTGGTGGCGGCGGAGGAGCCTCCACCGACACCACCAACGGTGTGGCAGCAGCTGGTGGAAGCAACCCTTGTGTAGATGAAAAATGTGGACAGCAACTTGGAATGGAGGATTGGGAGAGTGTGTTGCCAGGTTCTCCTAGTCAAGAGCAGTCAATTTTA…
PgmiR22	pupative-target:POPTR_0014s05910.1|PACid:18224320:[1134,1154]	GRAS family transcription factor	[GO:0003700 "sequence-specific DNA binding transcription factor activity" evidence=ISS] [GO:0005634 "nucleus" evidence=ISM] [GO:0006355 "regulation of transcription, DNA-dependent" evidence=TAS]	[GO:0030154 "cell differentiation" evidence=IMP] [GO:0048831 "regulation of shoot system development" evidence=IGI]
ATGAAGGCCATGCCCCTACCCTCTGAGGACTTTCAAGGGAAGGGGGTGTTAGATTTCTCTTCGTCTACTACTTCCTCTCCAAATTCACTGTATCAATACCACCACAAGTGGCAGAACAACAACAGCAAAGAAAGTTGTGGTTTTTTTGTGGGCGGTGCTGAGCCCACATCTGTACTTGACACAATAAGCAGACGAAGCCCACCAACATCGTCCTCAACACTGTCTTCTTCTCAAGGCGGAGGAGGTGGTGGCGGAGGAGCCTCCACCGACACCACCAACGACGTGGCAGCAGCTGGTGGAAGCATCCCTTGTGTAGATGAAGAATGTGGACAGCAACTTGGAATGGAGGATTGGGAGAGTGTGTTGCCAGGTTCTCCTAGTCAAGAGCAGTCAATTTTA…
PgmiR22	pupative-target:POPTR_0001s00480.1|PACid:18235073:[1305,1325]	GRAS family transcription factor	[GO:0003700 "sequence-specific DNA binding transcription factor activity" evidence=ISS] [GO:0005634 "nucleus" evidence=ISM] [GO:0006355 "regulation of transcription, DNA-dependent" evidence=TAS]	[GO:0030154 "cell differentiation" evidence=IMP] [GO:0048831 "regulation of shoot system development" evidence=IGI]
ATGCCCTTTCATTTGCAGGCCAAAGGGGGTGTAGATATTGCTGGTTTTGCTTCAATTTGTTCTCAACAAGAAGCCTGGACGCACAGGCAGCAGCAGCAGCAGCAACAACAACAACAACAACAACCTCTTCAAGTTAATAGCTTTGCAAGCAAAGAATCTACCTCAGTTCTTCATATGAGAAGAAGTCAAAGCCCACCCACATCTGTTTCGACTCTCTCTTCCTCCTCAAACGGCGGCGCCGGTGGAAACACCACCAACATCACGGCAACAGATAAAGCAGTGAACCCAGTGAGCAATGAAAGGAAAGATGAATGGGCTACAGAGTTGCAGCCAATCCCAAGTGGACTAGAGTTTGTTTCATCAGGAGCAAGATGTGGACTTGGACTAGAAGATTGGGAG…
PgmiR23	pupative-target:POPTR_0017s12410.1|PACid:18209752:[244,266]	Protein kinase	[GO:0004672 "protein kinase activity" evidence=IEA] [GO:0004674 "protein serine/threonine kinase activity" evidence=IEA] [GO:0005524 "ATP binding" evidence=IEA] [GO:0005634 "nucleus" evidence=ISM]	[GO:0006468 "protein phosphorylation" evidence=IEA] [GO:0016301 "kinase activity" evidence=ISS]
ATGGGTTGCATTTACTCCAAAAGGGCGGTGTCTGTGGCCGCTGCCACCCCTGCTAATCTACAACCACCATACACAGCGACTGTTTTTGATCTTGCCTCAGAAAATCCATCTGGATCATTGGATTTTGAGCAGAATCACTTCAGCAAGGATAAAAAAGATAAAAGCTATAATATTTATAGAAAAAATAGCTTGTCATATAAAAATGGTGGCCATAATGAAGGGGGGGTGATATATGAAGATCAACAACGTCGTCATCATCATCATCAAAGTAGCAATCATGGAAACAATAAAAATTTGAGGAAAAGAGGGAGCTCTGGTAGTGGATCAATTAGTTTCAAATTGGGGTTCTCAAGTAGGAATGTTGGGGTTGAACAGGTTGCTGCTGGATGGCCTTCTTGG…
PgmiR23	pupative-target:POPTR_0006s20660.1|PACid:18211397:[14,36]	Plastid-lipid associated protein PAP / fibrillin family protein	[GO:0005198 "structural molecule activity" evidence=IEA] [GO:0008150 "biological_process" evidence=ND] [GO:0009507 "chloroplast" evidence=ISM;IEA;IDA]	[GO:0019288 "isopentenyl diphosphate biosynthetic process, mevalonate-independent pathway" evidence=RCA]
ATGGCTTCTTCTTCGTCGTCGTCATCATCATCTTTAATCCAAGGAGGCTCACTTCCTTCATTCTCTGCAATTCGCTCACGCCATTCATCTTCGGCACATTCTTTTCTACGTTTGACCAAGTTACCGGATAGTGGCCGGAGGAGCTCAGGCTACCGGCGAATGGCCTGCACCGCTATGGTACAACAGGCTGTACATGGGTCTCCAGCTATTTATGCTAAGGAAATGGAGAGACTCTCTGCTAAAGAATCTCTGCTTCTCGCTTTCAAAGATTCTGGCAGTTTTGAAGCTCTGGTCACTGGACAGACAACAGATATGCAGCGGATTGATGTGAACGAAAGGATAAATGGTCTTGAGCGGCTCAATCCAACTCCTCGACCAACTACGTCACCGTTTTTGGAA…
PgmiR23	pupative-target:POPTR_0006s26000.1|PACid:18211800:[1268,1290]	Flavin-binding monooxygenase family protein	[GO:0004499 "N,N-dimethylaniline monooxygenase activity" evidence=IEA] [GO:0005634 "nucleus" evidence=ISM] [GO:0016491 "oxidoreductase activity" evidence=IEA]	[GO:0050660 "flavin adenine dinucleotide binding" evidence=IEA] [GO:0050661 "NADP binding" evidence=IEA] [GO:0055114 "oxidation-reduction process" evidence=IEA] [GO:0009851 "auxin biosynthetic process" evidence=IMP]
ATGGACTGCTTGAGAGAAATAGAGGGCAAACAAGCTCATGATCCTCTTTTTGACAAAATCATGAATAAATCTTCACGTCGTGTTTTTGTCCCTGGTCCAGTTATTGTTGGCGCTGGTCCTTCTGGCCTTGCCGTGGCAGCTTGTCTCAAAGAAAAAGGTTTCCCAAGTATGGTACTAGAGAGATCTAGTTGTATAGCATCTTTGTGGCAGTTAAAGACTTATGATCGCCTACGCCTTCACTTACCGAAACAATTCTGTGAGCTTCCTCTCATGGGGTTCCCTAGTGAATTTCCAACTTACCCTACTAAGCAACAATTTATTCATTATTTAGAGACGTATGCACGCAAGTTTGAGATTAGACCACGGTTCAATGAGACTGTGTCACATGCCGAATATGAT…
PgmiR23	pupative-target:POPTR_0006s06670.1|PACid:18212876:[19,41]	Glycosyl hydrolase superfamily protein	[GO:0003824 "catalytic activity" evidence=IEA] [GO:0004553 "hydrolase activity, hydrolyzing O-glycosyl compounds" evidence=IEA;ISS] [GO:0005576 "extracellular region" evidence=ISM]	[GO:0005975 "carbohydrate metabolic process" evidence=IEA] [GO:0009507 "chloroplast" evidence=ISM] [GO:0043169 "cation binding" evidence=IEA]
GTGATCTTCACAATGAAAAGTCGTCGTTGTCATCATCATCAGTTGCTGTTTACGTTCTTGCTCTTTTTTTCTCAAAAGATTGAGCTTCTAACAGCTGAAGCATTCACTGGAACCTATGGAATAAATTATGGAAGAATTGCAGATAACATCCCTTCACCAGATGAAGTTGCTACACTTCTCAGGGCAGCAAAGATTAGGAATGTTCGGATTTATGATGCTGATCACAGCGTCCTCGAGGCATTCAGTGGCACTGGGCTTCAACTTGTTGTTGGGCTTCCCAATGGATATCTGAAAGACATGAGTGCTAATGCTAGCCATGCCATGTCTTGGGTTAAAGAAAATGTGCAAGCATTCCTTCCTAAGACCAGTATTTGTGGGATTGCTGTGGGTAATGAAGTT…
PgmiR23	pupative-target:POPTR_0018s14750.1|PACid:18214781:[122,144]	AT5G58100.1	[GO:0005739 "mitochondrion" evidence=ISM] [GO:0005794 "Golgi apparatus" evidence=IDA] [GO:0005783 "endoplasmic reticulum" evidence=IDA]	[GO:0010584 "pollen exine formation" evidence=IMP]
ATGGGCGTCGATCAATCTACAGCTTCTTTTAGATTTATTACTATCACCTCCGCCTTTCTGACACTGTTGATAGCAACGGGGTCGTATGGGTCTCCTTCTGGAACTCGCAAAACGGGAAATTCGTCGTCTTCATCATCATCATCGGTGTTTTCTTTATTCAATCTCAAAGAGAAGAGTAGGTTTTGGAGTGAGTCTGTTATTCACAGCGGTGATTTTGATGATTTGGAATCTTTAAGCCCTGCCAAAATGGGAGCTCGCAATTTCACCAACGCCGGTAACATTGCAAATTATCTTAAGCTCCAAGAAGTGGATTCGATGTATCTTCCGGTTCCTGTAAATTTCATTTTCATAGGCTTTGAAGGAAAAGGGAACCAAGCTTTCAAGCTTCATTCAGAAGAA…
PgmiR23	pupative-target:POPTR_0003s22250.1|PACid:18217059:[164,186]	AT4G12070.1	[GO:0005634 "nucleus" evidence=ISM] [GO:0005886 "plasma membrane" evidence=IDA]	[GO:0008150 "biological_process" evidence=ND]
ATGACCATGGACCGAAACTCGCCACCAGAAACACCAGGCAGGGACTCAAAATCATTTCTTGTTCTCTCAATAGAATGTCTAAAAGGGACTTCCAAAGCTGACGAATGGAAGGTAGACATGCTTCAAACAGGAGATATAGTAGAAGAAATTCTTATCGGATCCGGGTCGTCGTCGTCATCATCATCCGGGTCTGGCGGGTTGACAAGATATAGCGCTCCATTCAAGAATGGAAAAAGTGGGGTTCAAAAGATACTTCATAACTCGTTCAAAAACAAAGAGACTTCGATTGTTGTTCGAGTTAGACGTGGTGGAGATGAGTTTGCTGAGTTGCATGCCTGTGTTGTGCCCGAGTCGGGTTACAAGAACAAGTATGTTTTGAGGTCTATTGCGGATCCGAAT…
PgmiR23	pupative-target:POPTR_0014s16290.1|PACid:18222392:[347,369]	AT4G16447.1	[GO:0003674 "molecular_function" evidence=ND] [GO:0005739 "mitochondrion" evidence=ISM]	[GO:0008150 "biological_process" evidence=ND]
ATGGGCAGGCAAAATGGTGATGCCGCTATGGTTAATTCCTCTATAGCTCTTCTGCAAGAAAGGTTTAGGGAATTACAGAGAATAAGGGAGAAGAGACAGGAGAAAGAAATTCTCAAGCTGTTCGCATCATCAGAGTCTGATCAAAGGGTTGCATCAACCATGCATTTTGATGAGCCTACCTGCAAGTTCACCTTCCAGCCTGATCAGACGACCCTTCCAAATAGACCATCAACTCCTCAAGATTCTCTACTCTCCCTTGGACTTAACTCTCAAAGCAATAATAAGCATCCAGATTTTCGAGCTATGAAGAGTACTCCATCGAGCTTATGGCCCAACAGTACTGGAAACTCCTCGTCATCATCGTCATCATCATCAAGGAATCTTGAGAATTCTGACGTT…
PgmiR23	pupative-target:POPTR_0012s12850.1|PACid:18230068:[44,66]	DTX35,FFT detoxifying efflux carrier 35	[GO:0005215 "transporter activity" evidence=ISS] [GO:0005886 "plasma membrane" evidence=ISM]	[GO:0015297 "antiporter activity" evidence=IEA;ISS] [GO:0016020 "membrane" evidence=IEA;ISS] [GO:0055085 "transmembrane transport" evidence=IEA] [GO:0009860 "pollen tube growth" evidence=RCA] [GO:0030048 "actin filament-based movement" evidence=RCA]
ATGCAGAGCACGACACCACTTCTGCAGCTCAATAATGGATCTTCGTCGTCGTCGTCATCACCATTACCTGCACCAGCAGCACCACAAGAAGCAGAAGCAGAAGCAGAAGGAGACTACTCACCTGCAGTTTCCAGGACTTTCAAAGACTTTATGAAGTTCGTATTTTGGAAAGAGACTGTTAAGTTATGGAAGATTGGCGGTCCTATTGCCATCACTCTGCTCTGTCAGTATGGTACCAACACTTTAACCTCTATCTTTGTTGGCCATCTTGGAAACTTGCAACTCTCTGCCGTTTCTGTTTCCCTCTCTGTCATCATGACCTTCGCTTTCGGCTTCCTTCTTGGTATGGGCAGTGCCCTCGAGACCCTCTGTGGTCAAGCTTTTGGTGCTGGTCAAGTT…
PgmiR23	pupative-target:POPTR_0001s20920.1|PACid:18237056:[98,120]	Phox (PX) domain-containing protein	[GO:0005634 "nucleus" evidence=ISM] [GO:0007154 "cell communication" evidence=IEA]	[GO:0035091 "phosphatidylinositol binding" evidence=IEA;ISS] [GO:0035556 "intracellular signal transduction" evidence=ISS] [GO:0007165 "signal transduction" evidence=ISS]
ATGGATATGTACACATACGACCTCTCTCTCTTGGATTTCTCCGATCCCTTCTTCGATCCAATCTCCACTTCTCACCTTCACCACCTTCTTCACCGTTCGTCGTCGTCATCATCATCATCATCAAAGTCTTCAACAGTAATCGATCGCCATGATAAGCCAAAGAGCCCTCCAAGGCACCGTCATGATGGAACGTCCCCTCTCCCACTTGGAATGGATTGGTGCCTCCCTCCTCGTAAATGGGATGGACGGAATTCCGTTTGGCCTCATGATCCACATACCGGATGGAGCTATTGTGTTACCATTCCTTCTTGGATTCTTGTGCCCAAGTCAAGAGGTTCAGATCCTGTCGCGTTTTACAGAGTTCAAGTTGGTGTACTGTCACCCGAAGGGCTCACCACC…
PgmiR23	pupative-target:POPTR_0009s06540.1|PACid:18227630:[1029,1049]	HAP2A,NF-YA1 nuclear factor Y, subunit A1	[GO:0003677 "DNA binding" evidence=IEA] [GO:0005634 "nucleus" evidence=ISM;IEA]	[GO:0006355 "regulation of transcription, DNA-dependent" evidence=ISS] [GO:0009793 "embryo development ending in seed dormancy" evidence=NAS] [GO:0048316 "seed development" evidence=IMP] [GO:0055046 "microgametogenesis" evidence=IMP]
ATGATGCCGGCAAAATCTGAAAAAGAAGATCGACGTTTAGACCACAGTGGACCGAGCCCGTTCCAAACAAACATTTACTCGCAACCTTGGTGGCGTGATGTGGGGAACAGTCCCTCTTTAGGTGACACTGCATCAAAATTGTCTTCAGTAGAGCACCTAAATGGTTCTCTTGCGAATGCAGCAATACAATCACAAGTTAATACTGGCTTACAGAAAGGAGCTATGGTGAACAAAGACATGCAGACCGATGTAACATCGCAATCTGATGAAAGTAATGAACAAGAACACCATCTCAAACACATTCCATCACCAACAACTGTTACCATGGGCGGACACCTTGAACCAAATTCCCAGATGGAACTTGTTGGCCACTCAATTGTTTTGACTTCACATCCATAT…
PgmiR23	pupative-target:POPTR_0010s22300.1|PACid:18241447:[1078,1098]	hydrolase family protein / HAD-superfamily protein	[GO:0005739 "mitochondrion" evidence=ISM] [GO:0008152 "metabolic process" evidence=IEA]	[GO:0016787 "hydrolase activity" evidence=IEA] [GO:0005507 "copper ion binding" evidence=IDA] [GO:0008270 "zinc ion binding" evidence=IDA]
ATGAGATTCCAAAAAACGGTAGCGTCTGGGTTTCCCCAGATAAAAAACAAAGCAGCGCCATTTCTGTTTCAATATCAGGCCTCGCGTTCCTTCTCCTCACAGCTCCAGTCAGGGCAGAAACGACGGTCCTCTTTTGGAATCGCCTTTGATATCGATGGCGTTATTCTTCGAGGTAAAGATCCCACCGGCGGCTCTCCTCAAGCTCTGCGTAGATTATACGGAGATTCTGGAAACTTGAACGTTCCCTTTTTGTTCCTGACAAATGGAGGTGGCATTCCGGAATCGAGGAGAGCTAGTGAGTTAAGCGAACTGCTTGGAGTAAAGATTTTACCTTCTCAGGTTTTACAGGGCCACTCACCTTTTAAAAGTTTCATGGAAAGATACGAGAATCAACTCATT…
PgmiR23	pupative-target:POPTR_0003s11020.1|PACid:18217540:[1230,1250]	GRAS family transcription factor	[GO:0003700 "sequence-specific DNA binding transcription factor activity" evidence=ISS] [GO:0005634 "nucleus" evidence=ISM] [GO:0006355 "regulation of transcription, DNA-dependent" evidence=TAS]	[GO:0030154 "cell differentiation" evidence=IMP] [GO:0048831 "regulation of shoot system development" evidence=IGI]
ATGCCCTTTCGTTTGCAGGCCAAGGGGGGTGTAGATTTTGATGGTTTTGCTTCAGTTTGTTCTCAACAAGAAACTTGGACTCAAAGGCAACGACAACAACTTCTTGAAGTAAATTGCTTTGCAAGCAAAGAACCTAACTCAGTTCTTCATATGAGAAGAAGTCCAAGCCCACCTACATCAGTTTCGACACTCTCCTCCTCCTCAAACGGCGGCGCCGGTGGAAACACCAGCGACAAGACCGCCACCATCACGGCAACAGATAAAGTAGTGAACCCAGTGAACAATGAAAGGAAAGATGAATGGGCAACAGAGCTGCAGCCATTCCCAAGTGGACTAGAGTTTGTTTCAACAGGAGAAAGATGTGGACTTGGACTAGAAGACTGGGAGAATATGCTGTCA…
PgmiR23	pupative-target:POPTR_0014s05940.1|PACid:18224085:[984,1004]	GRAS family transcription factor	[GO:0003700 "sequence-specific DNA binding transcription factor activity" evidence=ISS] [GO:0005634 "nucleus" evidence=ISM] [GO:0006355 "regulation of transcription, DNA-dependent" evidence=TAS]	[GO:0030154 "cell differentiation" evidence=IMP] [GO:0048831 "regulation of shoot system development" evidence=IGI]
ATGAAGGCCATGCCCCTACCCTTCGAGAACTTTCAAGGGAAGGGGGTGTTAGATTTCTCTTCGTCTACTACTTCCTCTCCAGATTCACTGCATCTACACCACCAGAAGTGGCAGAACAACAACAGCAAAGAAAGTTGTGGTTTTTTTTTGGGCAGTACTGAGCCCACATCTGTGCTTGATACAATAAGCAGACAAAGCCCACCAACATCGTCCTCAACACTGTCTTCTTCTCAAGGCGGAGGTGGTGGCGGCGGAGGAGCCTCCACCGACACCACCAACGGTGTGGCAGCAGCTGGTGGAAGCAACCCTTGTGTAGATGAAAAATGTGGACAGCAACTTGGAATGGAGGATTGGGAGAGTGTGTTGCCAGGTTCTCCTAGTCAAGAGCAGTCAATTTTA…
PgmiR23	pupative-target:POPTR_0014s05910.1|PACid:18224320:[1131,1151]	GRAS family transcription factor	[GO:0003700 "sequence-specific DNA binding transcription factor activity" evidence=ISS] [GO:0005634 "nucleus" evidence=ISM] [GO:0006355 "regulation of transcription, DNA-dependent" evidence=TAS]	[GO:0030154 "cell differentiation" evidence=IMP] [GO:0048831 "regulation of shoot system development" evidence=IGI]
ATGAAGGCCATGCCCCTACCCTCTGAGGACTTTCAAGGGAAGGGGGTGTTAGATTTCTCTTCGTCTACTACTTCCTCTCCAAATTCACTGTATCAATACCACCACAAGTGGCAGAACAACAACAGCAAAGAAAGTTGTGGTTTTTTTGTGGGCGGTGCTGAGCCCACATCTGTACTTGACACAATAAGCAGACGAAGCCCACCAACATCGTCCTCAACACTGTCTTCTTCTCAAGGCGGAGGAGGTGGTGGCGGAGGAGCCTCCACCGACACCACCAACGACGTGGCAGCAGCTGGTGGAAGCATCCCTTGTGTAGATGAAGAATGTGGACAGCAACTTGGAATGGAGGATTGGGAGAGTGTGTTGCCAGGTTCTCCTAGTCAAGAGCAGTCAATTTTA…
PgmiR25	pupative-target:POPTR_0001s00480.1|PACid:18235073:[1302,1322]	GRAS family transcription factor	[GO:0003700 "sequence-specific DNA binding transcription factor activity" evidence=ISS] [GO:0005634 "nucleus" evidence=ISM] [GO:0006355 "regulation of transcription, DNA-dependent" evidence=TAS]	[GO:0030154 "cell differentiation" evidence=IMP] [GO:0048831 "regulation of shoot system development" evidence=IGI]
ATGCCCTTTCATTTGCAGGCCAAAGGGGGTGTAGATATTGCTGGTTTTGCTTCAATTTGTTCTCAACAAGAAGCCTGGACGCACAGGCAGCAGCAGCAGCAGCAACAACAACAACAACAACAACCTCTTCAAGTTAATAGCTTTGCAAGCAAAGAATCTACCTCAGTTCTTCATATGAGAAGAAGTCAAAGCCCACCCACATCTGTTTCGACTCTCTCTTCCTCCTCAAACGGCGGCGCCGGTGGAAACACCACCAACATCACGGCAACAGATAAAGCAGTGAACCCAGTGAGCAATGAAAGGAAAGATGAATGGGCTACAGAGTTGCAGCCAATCCCAAGTGGACTAGAGTTTGTTTCATCAGGAGCAAGATGTGGACTTGGACTAGAAGATTGGGAG…
PgmiR25	pupative-target:POPTR_0002s14500.1|PACid:18244306:[786,806]	GRAS family transcription factor	[GO:0003700 "sequence-specific DNA binding transcription factor activity" evidence=ISS] [GO:0005634 "nucleus" evidence=ISM] [GO:0006355 "regulation of transcription, DNA-dependent" evidence=TAS]	[GO:0030154 "cell differentiation" evidence=IMP] [GO:0048831 "regulation of shoot system development" evidence=IGI]
ATGCCCCTACCCTTTGAGAACTTTCAAGGGAAGGGGCTGCCGGATTTCTCTTCTTCTTCTACTACTTCCTCTCCAGATCCATTCCATCAACACCACCACAAGTGGCAAAACAACGACAGCAAAGAAAGTTGTGGTTTTCTTGTGGGCAGTACTGAGCCCACATCTGTGCTTGACACAATAAGTAGACAAAGCCCGCCAACATCCTCCTCAACGCTGTCTTCTTCTCAAGGCGGAGGTGGCGGCGGCGGAGGAGCCTCCACCGAAACCACCAACGACGTCGCAGCTGCTTGTGGAAGCAGCCCTAGTGTAGATGAAAAATGCGGACCGCAACTTGGAATGGAGGACTGGGAGAGTGTGTTGTCAGGGTCTCCTAGTCAAGAACAGTCCATAATAAGGCTA…
PgmiR25	pupative-target:POPTR_0002s14550.1|PACid:18244914:[1182,1202]	GRAS family transcription factor	[GO:0003700 "sequence-specific DNA binding transcription factor activity" evidence=ISS] [GO:0005634 "nucleus" evidence=ISM] [GO:0006355 "regulation of transcription, DNA-dependent" evidence=TAS]	[GO:0030154 "cell differentiation" evidence=IMP] [GO:0048831 "regulation of shoot system development" evidence=IGI]
ATGAAGGCCATGCCCTTACCCTTTGAGGACTTTCAAGCGAAGGGGCTGTTGGGTTTCTCTTCTTATTCTTCTTCCTCTCCAGATCCATTCCATCAACACCACCACAAGTGGCAAAACAACAACAGCAAAGAAAGTTGTGGTTTTCTTGTGGGCAGTACTGAGCCCACATCTGTGCTTGACACAATAAGCAGACAAAGCCCGCCAACATCCTCCTCAACACTGTCTTCTTCTCAAGGCGGAGGAGGTGGTGGCGGAGGAGCCTCCACCGACACCACCAACGGCGCGGCAGGTGCTGGTGGAAGCAGCCCTAGTGTAGATGAAAAATGCGGACCGCAACTTGGAATGGAGGACTGGGAGAGTGTGTTGTCAGGGTCTCCTATTCAAGAACAGTCCATATTA…
PgmiR25	pupative-target:POPTR_0014s11190.1|PACid:18223588:[250,270]	Tetratricopeptide repeat (TPR)-like superfamily protein	[GO:0003674 "molecular_function" evidence=ND] [GO:0005739 "mitochondrion" evidence=ISM]	[GO:0008150 "biological_process" evidence=ND]
ATGGTAAATGGTGGACAATATCAACAGAACCAATATTTTGGACAGCACCAGCAGAACCAATATTTTGGACAACACCAGCAGAATTTGAACGTTGAACAATATCAGCCAAACTGTAACTCTTTTCAGAGCAGCATGGAGGCTTCTCAAGTATCAAACTATGCTAAACCTGAAGGGGATTCAACCGAATCTTCCAAAAGTAGCTTGAATAGAGGTTCTATGGAGGAGCTGGATGAATTTTGCAAGGAGGGAAAGGTGAAGGAAGCTGTGGAATTTTTGCAGTTGTTACAGAAGCAGAGTGTTTTTGTCGATCTATCACGCTATTTGCAGTTGATGCAGGCATGTGGAGAGGCTGAAGCTCTAGAGGAAGCAAGAGTGATTCATGACTGCATTGTAAGATCA…
PgmiR25	pupative-target:POPTR_0014s11190.2|PACid:18223589:[250,270]	Tetratricopeptide repeat (TPR)-like superfamily protein	[GO:0003674 "molecular_function" evidence=ND] [GO:0005739 "mitochondrion" evidence=ISM]	[GO:0008150 "biological_process" evidence=ND]
ATGGTAAATGGTGGACAATATCAACAGAACCAATATTTTGGACAGCACCAGCAGAACCAATATTTTGGACAACACCAGCAGAATTTGAACGTTGAACAATATCAGCCAAACTGTAACTCTTTTCAGAGCAGCATGGAGGCTTCTCAAGTATCAAACTATGCTAAACCTGAAGGGGATTCAACCGAATCTTCCAAAAGTAGCTTGAATAGAGGTTCTATGGAGGAGCTGGATGAATTTTGCAAGGAGGGAAAGGTGAAGGAAGCTGTGGAATTTTTGCAGTTGTTACAGAAGCAGAGTGTTTTTGTCGATCTATCACGCTATTTGCAGTTGATGCAGGCATGTGGAGAGGCTGAAGCTCTAGAGGAAGCAAGAGTGATTCATGACTGCATTGTAAGATCA…
PgmiR25	pupative-target:POPTR_0007s05710.1|PACid:18243084:[1768,1788]	ACX2 acyl-CoA oxidase 2	[GO:0003995 "acyl-CoA dehydrogenase activity" evidence=IEA] [GO:0003997 "acyl-CoA oxidase activity" evidence=IEA;ISS;IDA] [GO:0005634 "nucleus" evidence=ISM] [GO:0005777 "peroxisome" evidence=IEA;ISS]	[GO:0006631 "fatty acid metabolic process" evidence=IEA] [GO:0050660 "flavin adenine dinucleotide binding" evidence=IEA] [GO:0055114 "oxidation-reduction process" evidence=IEA] [GO:0001676 "long-chain fatty acid metabolic process" evidence=IDA] [GO:0009062 "fatty acid catabolic process" evidence=RCA]
ATGGAACAAAAGAAGCAAAATCCAAAGGCTGAGGATGAAACCCAGATCGTATCTCGACGAATCCAACGGATCTCCTTACACATAACACCCATACCTCGTCCTCTGCATGACCATGACAGCAACCTAGGGTTGTTACCCTGTGCAAGAAGAGAAAAGCTTGAGGTGGAGACAGAGAAGTTGTCGGTGTATATGAGAGGGAAATACAGGGATATACAAGAAAAAATTTATGAATATTTTAACGCAAGGCCAGAGTTGCAAACACCGGTGGAGATTTCAAAAGATGAGCATAGAGAGCTTTGTTGGAGACAAATGTATGGTTTGATTAGAGAAGCTGGCATTAGGCCTTTAAAATATGTTGTTGAAGAACCTGCCAAGTATTTTGCTATCGTGGAGGCTGTT…
PgmiR25	pupative-target:POPTR_0002s14500.1|PACid:18244306:[789,809]	GRAS family transcription factor	[GO:0003700 "sequence-specific DNA binding transcription factor activity" evidence=ISS] [GO:0005634 "nucleus" evidence=ISM]	[GO:0006355 "regulation of transcription, DNA-dependent" evidence=TAS] [GO:0030154 "cell differentiation" evidence=IMP] [GO:0048768 "root hair cell tip growth" evidence=IMP] [GO:0051301 "cell division" evidence=IMP] [GO:0007623 "circadian rhythm" evidence=IEP]
ATGCCCCTACCCTTTGAGAACTTTCAAGGGAAGGGGCTGCCGGATTTCTCTTCTTCTTCTACTACTTCCTCTCCAGATCCATTCCATCAACACCACCACAAGTGGCAAAACAACGACAGCAAAGAAAGTTGTGGTTTTCTTGTGGGCAGTACTGAGCCCACATCTGTGCTTGACACAATAAGTAGACAAAGCCCGCCAACATCCTCCTCAACGCTGTCTTCTTCTCAAGGCGGAGGTGGCGGCGGCGGAGGAGCCTCCACCGAAACCACCAACGACGTCGCAGCTGCTTGTGGAAGCAGCCCTAGTGTAGATGAAAAATGCGGACCGCAACTTGGAATGGAGGACTGGGAGAGTGTGTTGTCAGGGTCTCCTAGTCAAGAACAGTCCATAATAAGGCTA…
PgmiR25	pupative-target:POPTR_0002s14550.1|PACid:18244914:[1185,1205]	GRAS family transcription factor	[GO:0003700 "sequence-specific DNA binding transcription factor activity" evidence=ISS] [GO:0005634 "nucleus" evidence=ISM]	[GO:0006355 "regulation of transcription, DNA-dependent" evidence=TAS] [GO:0030154 "cell differentiation" evidence=IMP] [GO:0048768 "root hair cell tip growth" evidence=IMP] [GO:0051301 "cell division" evidence=IMP] [GO:0007623 "circadian rhythm" evidence=IEP]
ATGAAGGCCATGCCCTTACCCTTTGAGGACTTTCAAGCGAAGGGGCTGTTGGGTTTCTCTTCTTATTCTTCTTCCTCTCCAGATCCATTCCATCAACACCACCACAAGTGGCAAAACAACAACAGCAAAGAAAGTTGTGGTTTTCTTGTGGGCAGTACTGAGCCCACATCTGTGCTTGACACAATAAGCAGACAAAGCCCGCCAACATCCTCCTCAACACTGTCTTCTTCTCAAGGCGGAGGAGGTGGTGGCGGAGGAGCCTCCACCGACACCACCAACGGCGCGGCAGGTGCTGGTGGAAGCAGCCCTAGTGTAGATGAAAAATGCGGACCGCAACTTGGAATGGAGGACTGGGAGAGTGTGTTGTCAGGGTCTCCTATTCAAGAACAGTCCATATTA…
PgmiR25	pupative-target:POPTR_0009s15320.1|PACid:18227991:[683,702]	ARM repeat superfamily protein	[GO:0003674 "molecular_function" evidence=ND] [GO:0005575 "cellular_component" evidence=ND] [GO:0005576 "extracellular region" evidence=IEA]	[GO:0006953 "acute-phase response" evidence=IEA] [GO:0008150 "biological_process" evidence=ND]
ATGGCGTTGGAATCAAAATCAAACCCGCTAGAAGAACACCAAGACGAAGACGACGACGTAGAGGAAGATACCCGTCACAATGAAGATGAACTTGCACGCAACCCTTCTGCACCGCCCGATTATGAGTTTTTTGAAATTACAACAACCGTTGATCCTAGTTACATCATCTCTTTGATTCGGAAACTTATTCCGATCGATTCCGTGACCAGTCGTGATTCTCGTGGAGTTAACGGCAGTGATGATGGCGGCCGTGGTGATACGAATCAAATGGTGGAAGAGAGTGGAAATGAGTGTGAGAAAATGGACATAGTTAATGATGGTAGTCGAGGAGGAGAAGATAAGGACACGTGTCGTGGATTGGCAGGGGACGAGGTTTGGGAAGAGTATGGTTGCGTTTTG…
PgmiR25	pupative-target:POPTR_0001s21660.1|PACid:18234854:[6,25]	ARPN plantacyanin	[GO:0005507 "copper ion binding" evidence=IEA;ISS] [GO:0005886 "plasma membrane" evidence=ISM]	[GO:0009737 "response to [GO:0009845 "seed germination" evidence=RCA] [GO:0009909 "regulation of flower development" evidence=RCA] [GO:0010182 "sugar mediated signaling pathway" evidence=RCA] [GO:0019915 "lipid storage" evidence=RCA] [GO:0050826 "response to freezing" evidence=RCA]
ATGGTTCAGGGAAGAGGCAGTGCGATGGTGGCGACAGTCGCGGTTATGCTGTGCATGCTGCTGCTCCATTTTGATATGGCTCACGCAGCAACCTACACTGTTGGAGGCCCTGGTGGCTGGACCTTCAATGTTTCTGGCTGGCCTAAAGGAAAGAGTTTTAAAGCTGGTGATATACTTGTATTCAATTACAGCACTGCAGCCCACAATGTTGTTGCTGTGAACAAGGCTGGTTACAGTTCATGCACGAGCCCTAGAGGTGCCAAGGTTTACACATCAGGAAAGGATCAGATCAAGCTCGTGAAGGGACAAAATTTCTTCATCTGTAGCTTTGCTGGACACTGTCAGTCTGGAATGAAAATAGCTGTTAATGCTGCGTGA
PgmiR31	pupative-target:POPTR_0005s25640.1|PACid:18206454:[138,157]	Leucine-rich receptor-like protein kinase family protein	[GO:0004672 "protein kinase activity" evidence=IEA] [GO:0004674 "protein serine/threonine kinase activity" evidence=IEA;ISS] [GO:0005524 "ATP binding" evidence=IEA;ISS] [GO:0005886 "plasma membrane" evidence=ISM;IDA]	[GO:0006468 "protein phosphorylation" evidence=IEA;ISS] [GO:0007169 "transmembrane receptor protein tyrosine kinase signaling pathway" evidence=ISS] [GO:0016301 "kinase activity" evidence=ISS] [GO:0016772 "transferase activity, transferring phosphorus-containing groups" evidence=IEA]
ATGCCATTAGATCGAGCAATGTGGCCTGTCTATTTGGCCCATTTCCCCCACGTTCTGTTGCAAAATAGGCAACACCAACACCCCAAGTTTTCTGTATCAGCTAATGACATGATGCCATCCCCTCTCTCCTTGCACACACGCTCCTCCTCCTCCTCCTCCTACTCCGTCGCCCCCGCTAGCAACCTAAACACCACTTTCCATTTCCATTTTCAGCTTCAACTACCAAAACCCGACTTGTTTATCTATCTTGTAATGTCAAGAACAACGGCTATTTCTCTCCTCGTCATTTTTGCAACCGTAATAACTTGCTGTCAGAGCGACGTCGTTTCATTGTCCGAGGAGATCCAAGCTTTGACGTCTTTCAAGCTAAATCTCAATGATCCACTAGGAGCACTAGAC…
PgmiR31	pupative-target:POPTR_0005s05090.1|PACid:18206472:[449,468]	Sec23/Sec24 protein transport family protein	[GO:0005215 "transporter activity" evidence=ISS] [GO:0005737 "cytoplasm" evidence=ISM]	[GO:0006886 "intracellular protein transport" evidence=IEA] [GO:0006888 "ER to Golgi vesicle-mediated transport" evidence=IEA] [GO:0008270 "zinc ion binding" evidence=IEA] [GO:0016192 "vesicle-mediated transport" evidence=ISS] [GO:0030127 "COPII vesicle coat" evidence=IEA] [GO:0006979 "response to oxidative stress" evidence=IEP]
ATGACTTCTAACGTGCCTCCAGGGGCACCTAGACAATCCCCACCACCTAATTATAACCCAAATTATCAGCAAAACCCGAATATTTTATCTGATAATTTCCAGAATTTGAATCTCAATCGGCCCCCTTCAATGGCGAATTCAGCTCCCAGGCCTTCGCCATTCAGCCAACCATCACCATTTCCCTCCTCAGTTCCTTCACCGCAATTTTCCAGGCCGGGCGCACCACCTATTGGTGCTGTTCCTAGACCTTCAGTGCCTCCCTCGGGATCTCCATCCACATTTTCCTCAAATGTGGCCCCTGGTAGACCTACTGGGCCGCCTTTCAGTCAGCCACCACCCTTTGGGTCCAGACCACCACCTGGGTCATTCCAATCCTATACCAGTGGTGGTATGGTAGCG…
PgmiR31	pupative-target:POPTR_0005s05360.1|PACid:18206590:[27,46]	Ribose 5-phosphate isomerase, type A protein
ATGGCTTCGTTATCCTTGCTCCCCTCTCCTTCCTCCTCCTCCTCCTCCTCTCTTTCCTCCCTCCACCACACCACCCCTTCCTCATCCCGCCTCACCCTACGCACCCCGTCCCTTAACCTCCGCACCCGCACCAAAATCTCCTCCATCAAAGCCCAATCCGCTCCAGTCCTCACCCAGGACGACCTTAAAAAACTTGCTGCCGACAAAGCCGTAGAGTATGTCAAATCCGGCATGGTCCTCGGCCTTGGTACCGGCTCCACCGCCGCCTTCGTGGTAGCCAAACTCGGCGAGCTCTTAAAGACCGGGGAACTGAAAGACATCATTGGAGTCCCAACTTCTAAACGCACAGAAGAACAAGCTCGTTCTCTTAACATTCCCCTTTCGGTCCTGGATGACCAT…
PgmiR31	pupative-target:POPTR_0005s13780.1|PACid:18206704:[656,675]	SAW2 BEL1-like homeodomain 4	[GO:0003677 "DNA binding" evidence=ISS] [GO:0003700 "sequence-specific DNA binding transcription factor activity" evidence=IEA;ISS] [GO:0005634 "nucleus" evidence=ISM]	[GO:0006355 "regulation of transcription, DNA-dependent" evidence=IEA] [GO:0009965 "leaf morphogenesis" evidence=IGI] [GO:0048513 "organ development" evidence=RCA]
ATGGGAATAGCTACACCTCCATTCCCTCCAATTCTCCCTCACTCAAAGACTCACCAGTTAATCTCTCCAAACATTAAGTCCAATCCTTCAAATCATAATTCTATGTCCCAAGATTACCATCAAGGTATTTTTTCCTTCTCCCATGGTGGTTTCGACAGATCCTCCGTATCTCTCCAAGAGCATAATCAACAGCAGCAGCAGCAGCAGCAACACGATATAGCCCAACAGATCCGCAGAGATAAGCATAGAATCCAATCAGACTATGAACCACCCCCACCGGCATTAGTAGGTATTGAAGAAGAAGAAGAAGAATCAAGTGGCCTTCCGGTCTACGAAACTGCCGGCATGTTATCAGAAATGTTCAATTTCCCTCCTGCTGGTGGACCAGCTGCGGCTGTT…
PgmiR31	pupative-target:POPTR_0005s13780.1|PACid:18206704:[2160,2179]	SAW2 BEL1-like homeodomain 4	[GO:0003677 "DNA binding" evidence=ISS] [GO:0003700 "sequence-specific DNA binding transcription factor activity" evidence=IEA;ISS] [GO:0005634 "nucleus" evidence=ISM]	[GO:0006355 "regulation of transcription, DNA-dependent" evidence=IEA] [GO:0009965 "leaf morphogenesis" evidence=IGI] [GO:0048513 "organ development" evidence=RCA]
ATGGGAATAGCTACACCTCCATTCCCTCCAATTCTCCCTCACTCAAAGACTCACCAGTTAATCTCTCCAAACATTAAGTCCAATCCTTCAAATCATAATTCTATGTCCCAAGATTACCATCAAGGTATTTTTTCCTTCTCCCATGGTGGTTTCGACAGATCCTCCGTATCTCTCCAAGAGCATAATCAACAGCAGCAGCAGCAGCAGCAACACGATATAGCCCAACAGATCCGCAGAGATAAGCATAGAATCCAATCAGACTATGAACCACCCCCACCGGCATTAGTAGGTATTGAAGAAGAAGAAGAAGAATCAAGTGGCCTTCCGGTCTACGAAACTGCCGGCATGTTATCAGAAATGTTCAATTTCCCTCCTGCTGGTGGACCAGCTGCGGCTGTT…
PgmiR31	pupative-target:POPTR_0005s10140.1|PACid:18206794:[344,363]	PIRL4 plant intracellular ras group-related LRR 4	[GO:0005634 "nucleus" evidence=ISM] [GO:0008150 "biological_process" evidence=ND] [GO:0005886 "plasma membrane" evidence=IDA]	[GO:0009740 "gibberellic acid mediated signaling pathway" evidence=RCA] [GO:0010162 "seed dormancy process" evidence=RCA]
ATGGAAATAACGAATGTGAAATCTGTTGATCAAGCGGTGGAGGAAATTATGAGGATTCATAGATCTTTACCGACAAGACCAGGGATCGAGGAAGTAGAAGCAGCAAAGACATTGATTCGGAATGTCGAAAAGGAAGAGCAAGCGAGAATGGAAGCGATTTCGAAGCAGACAAAGACCCCAGATGTTCCTCAAGAGTTGTTCATGATCCTGCAAGAAATGCAAAAACAGTTGAGCTTTTTTCAAACCAAAGAACAAAAATTGGAGGCTGTAAAATTGCTTGATCTTGAAAATGTTCATAACCTGTTCGATGAATTCATTCAAAGAGCTTCCAAATGCCTCTCTTGGCCTCCTCCTCCTCCTACTTCTTCTTCTCCCACTTCTGTTTCTGGATCATCTATG…
PgmiR31	pupative-target:POPTR_0005s23600.1|PACid:18206820:[236,255]	TIFY domain/Divergent CCT motif family protein	[GO:0005634 "nucleus" evidence=ISM]	[GO:0010309 "acireductone dioxygenase [iron(II)-requiring] activity" evidence=IEA] [GO:0055114 "oxidation-reduction process" evidence=IEA] [GO:0042127 "regulation of cell proliferation" evidence=IMP] [GO:0048366 "leaf development" evidence=IMP]
ATGCAGCCGGGAGAGACAGTTTTCCGGTCAGCTCTGGACAAACCCCTACACCAGCTAACAGAAGATGATATTTCTCAGGTCACTCGCGAAGATTGCCGCCGTTACCTCAAAGAAAAAGGTATGAGAAGGCCGTCGTGGAACAAATCGCAGGCAATACAGCAAGTGATTTCACTCAAAACACTCCTGGAAGCGACGCCGGAGACTGAATCTCCAAGGCGACGACTCTACATTCCCCGCCCTCCTCCTCATCCTCCTGATAATACTCCTCGTGTGCGTTTCTCTGCCGTCCCTCCAAATTCCTCTGTTTCAGAGAGGGGAGCAAGTGCTGAAACGCCGATCTCGGTGCCAGCCGAGGAGCCAGTTCCGTGCCGGCAACACGATCCTCCAAATCCCGATGAT…
PgmiR31	pupative-target:POPTR_0005s23600.2|PACid:18206821:[236,255]	TIFY domain/Divergent CCT motif family protein	[GO:0005634 "nucleus" evidence=ISM]	[GO:0010309 "acireductone dioxygenase [iron(II)-requiring] activity" evidence=IEA] [GO:0055114 "oxidation-reduction process" evidence=IEA] [GO:0042127 "regulation of cell proliferation" evidence=IMP] [GO:0048366 "leaf development" evidence=IMP]
ATGCAGCCGGGAGAGACAGTTTTCCGGTCAGCTCTGGACAAACCCCTACACCAGCTAACAGAAGATGATATTTCTCAGGTCACTCGCGAAGATTGCCGCCGTTACCTCAAAGAAAAAGGTATGAGAAGGCCGTCGTGGAACAAATCGCAGGCAATACAGCAAGTGATTTCACTCAAAACACTCCTGGAAGCGACGCCGGAGACTGAATCTCCAAGGCGACGACTCTACATTCCCCGCCCTCCTCCTCATCCTCCTGATAATACTCCTCGTGTCCCTCCAAATTCCTCTGTTTCAGAGAGGGGAGCAAGTGCTGAAACGCCGATCTCGGTGCCAGCCGAGGAGCCAGTTCCGTGCCGGCAACACGATCCTCCAAATCCCGATGATCCTGCCGATCCTCTG…
PgmiR31	pupative-target:POPTR_0005s18470.1|PACid:18206946:[16,35]	Leucine-rich repeat protein kinase family protein	[GO:0004672 "protein kinase activity" evidence=IEA] [GO:0004674 "protein serine/threonine kinase activity" evidence=IEA;ISS] [GO:0005524 "ATP binding" evidence=IEA;ISS] [GO:0005886 "plasma membrane" evidence=ISM;IDA]	[GO:0006468 "protein phosphorylation" evidence=IEA;ISS] [GO:0007169 "transmembrane receptor protein tyrosine kinase signaling pathway" evidence=ISS] [GO:0016301 "kinase activity" evidence=ISS] [GO:0016772 "transferase activity, transferring phosphorus-containing groups" evidence=IEA]
ATGTCACTAACCAACCCAATCCTCCTCCTCCTCCTCCTCTCTTTCACCACCCTCACCACCAGCCAACTTGAGCAAACAACAGACCGTCTCCCACCAGACGTAGTCTCCATTCTCTCTTTCAAATCCAAAGCTGACTTAGACAACAAACTCTTCTACACACTTAACGAACGTTTTGAATACTGTCAATGGCAAGGCATCAAATGTGCTCAAGGCCGTGTTGTCCGTGTTGCCCTTCAATCCTCGGGTCTGCGTGGCACTTTCCCTCCCTTCTCTCTTTCCTGGCTCGACCAACTTCGTGTGCTTTCTCTTCAAAACAACACTCTATCAGGTCCAATACCCGATTTGTCCCCACTTTTTAACTTAAAATCTCTCATTTTAAACCATAACTCGTTCTGTGGT…
PgmiR31	pupative-target:POPTR_0005s07620.1|PACid:18207308:[276,295]	C C-CAP/cofactor C-like domain-containing protein	[GO:0005737 "cytoplasm" evidence=ISM;IDA]	[GO:0000226 "microtubule cytoskeleton organization" evidence=IMP] [GO:0000910 "cytokinesis" evidence=IGI] [GO:0007021 "tubulin complex assembly" evidence=IGI;ISS]
ATGGAAGAAGAATTGCCGCCGCCGCAGTCAGATCTCCCAAGTCCAAACCCAGCCAGTTCCATTGACGCCACGCTCCAAAAAAAGCACCAAGCAATGCTAGACCGTCTCTCCAATCGCCACCAATCCCGCCAAAAAACCGCTACCACCTCCACCACCATTGATTCCACGGCCTCCTTCCTCTCCACTTTCACAGAATCCAAACGTTCAATCGAATCTCAACTCAACAACTCGCCTAACACACCAGATCCTACTCTCCTAAAATCTCACCTCGCTAATATCTCCTCCTCCATCTCCTCCCTCGAAAAACTCGTCGCCGAAAGCTCCTACTTTCTCCCTTCTTACGAACTCCGCTCCTCTCTCAAATGCATCGAGAATTTAAAACAATCTCTAGAGAATTTG…
PgmiR31	pupative-target:POPTR_0005s17160.1|PACid:18207611:[111,130]	MBD8 methyl-CPG-binding domain 8	[GO:0003677 "DNA binding" evidence=IEA] [GO:0005634 "nucleus" evidence=ISM;IEA;IDA] [GO:0008150 "biological_process" evidence=ND]	[GO:0008327 "methyl-CpG binding" evidence=ISS]
ATGGCCACAGCCACCGTGGACTCCTCCGTTTGCAACTACCAGAATCAAGTCCACACCGAATCTCTCCTTCTAATCGACCTACGCCATCTTTCCCAACCCGAACTCCTCTCCCTCTCCTTCTGTTCCTCCTCCTCCTCCCTCCACCGTCTCCAAACGGACACCGCCGACGTCTCCACTCCTAAAATCGACCGTTCAGTCTTCAACGAGTCTGCTGGAAGCCGCAAACAAACTTTCTCACGCCTCCGCCTCGCCCCTCGCAACAATAACGCTTCCTCTTCTTCGAATTCAACTCCTGTTGTTCCCTATCAAATTACCGAACGACACCCTCTCGATGAAGAGAATTCACAGATAATTTATCTTCTCAAGTCGCTGTTTGGTTCTGATTCTCACTTTATTGAA…
PgmiR31	pupative-target:POPTR_0005s23290.1|PACid:18207753:[186,205]	OFP11 ovate family protein 11	[GO:0045892 "negative regulation of transcription, DNA-dependent" evidence=IDA]
ATGGCAGGCACAATAGGAAGAAACCTCAATCTATGCTTCACTAAGATCAGACGTCCACTACCACCCCATGATCAATCCCCCACTACCCTACTAACCCCAGATGATCACAGCCATACATTCCTCATAAAAAACTATAATTCCCTCTATGACCCCACCATTGATTCCGCCTCCTCCTCCACTTCTTCCAGCTCCTCCTCCTCCTCTGAACCTGACTTCGCTACCGTCTGCGCCTCTCAGCGCTTCTTCTTCTCCTCCCCTGGCCGCTCCAACTCCATTATTGAATCCACACCGTCCATCGTCACTTCCTCAGACTCATCAGACAATCTAGTAGCCCCGCAATCTGACAGCAATGGTCTGACAACGAATCCCTCCAATGACAAGTCTTTGTTGGTTGATAGT…
PgmiR31	pupative-target:POPTR_0005s25330.1|PACid:18207955:[241,260]	Peroxidase superfamily protein	[GO:0004601 "peroxidase activity" evidence=IEA;ISS] [GO:0005576 "extracellular region" evidence=ISM]	[GO:0006979 "response to oxidative stress" evidence=IEA] [GO:0020037 "heme binding" evidence=IEA] [GO:0055114 "oxidation-reduction process" evidence=IEA]
AAATTTAGTTTCATTGTCACTATTTTTCTCCTCTCATCAACAACGTTGCTAGCTCATCCTGGTTTTGGCTGGGGTGGTCCTTTTGGCGGTGGCTCGTTTGGTCTTTTCACTGAGTTTTATCAGTTTTCATGCCCCCAAGCAAATGACACTGTTATGTCAGTGTTAAGAAAAGCTATTGCAAAGGACCCCCGGATGGCTGCCTCTTTGCTAAGGCTGCATTCATTCATTCTTCTTCTTCTTCTTCTCCTTCTGCTCCTCCTCCTCCTCGGCTGTGATGCATCATTATTGTTAGACGATAGTTCAAAGATCGTGAGTGAGAAGAATTCAGCACCAAACAAGAATTCCCTTAGAGGATTTGAAGTGGTTGATGAAATCAAGGCTAATTTGGAAGAAGTTGAA…
PgmiR31	pupative-target:POPTR_0005s06270.1|PACid:18207993:[105,124]	Plant invertase/pectin methylesterase inhibitor superfamily	[GO:0005618 "cell wall" evidence=IEA] [GO:0009505 "plant-type cell wall" evidence=ISS] [GO:0009507 "chloroplast" evidence=ISM]	[GO:0030599 "pectinesterase activity" evidence=IEA;ISS] [GO:0042545 "cell wall modification" evidence=IEA] [GO:0010075 "regulation of meristem growth" evidence=RCA]
ATGACAACGTTAACAACAAAGCTAAGAAAACCAAGAAACTTTCTTCACATTTTCATGGCTTCACTTCTCTCTTTCTCCCTCCTTTCTCTCTTCCTCTTCCTCTCCCTCTCCTCCTCCGCCACTTTAAAGATAAACCACCAACCCCCCACGAAACAAGAACAAAAACAAATATCAAAACCACCTTCCTTCGCTACAACAACCCCACCTGGGATTCTCCAAGCTTGTAAAGCCACTAGATTACAGGACACTTGTGTCTCTTCTTTGTCTAACGCTAATGTCCCTCAAAATCCAACCCCACTTCAAATCATCCAATCAGCAATCTCTGTCTCCGACACTAACCTCAAAACTGCCCAATCAATGGTCAAGTCTATCCTAGAGTCGTCCGCAGGGAATATAGAC…
PgmiR31	pupative-target:POPTR_0005s12920.1|PACid:18208306:[43,62]	GATL2 galacturonosyltransferase-like 2	[GO:0016051 "carbohydrate biosynthetic process" evidence=ISS] [GO:0016757 "transferase activity, transferring glycosyl groups" evidence=IEA;ISS]	[GO:0010051 "xylem and phloem pattern formation" evidence=IMP] [GO:0032504 "multicellular organism reproduction" evidence=IMP] [GO:0052386 "cell wall thickening" evidence=IMP] [GO:0009684 "indoleacetic acid biosynthetic process" evidence=RCA] [GO:0009863 "salicylic acid mediated signaling pathway" evidence=RCA] [GO:0009867 "jasmonic acid mediated signaling pathway" evidence=RCA]
ATGTACAAACCAGGACGAAAATTAACACTACCATCACCGCCACATCTCCTCCTCTCCCTCCTTCTCCTCCTCTCCATAATTATAATCAATGCCACCGCCACGGCTACCGTCAATACTAAAAGATTCAGAGAAGCCCCACAATTCTACAACTCCCCAACATGTCCATCAATCTCCACCAAAGACATGTGCTCTCAGCAAGCAGTGCACGTGGCTATGACTCTGGACTTCCCTTACCTCCGCGGCACCATGGCCGCTATTCTTTCCATCCTCCAACACTCCTCCTGCCCGGAAAATACTCGCTTCCACTTCATTTCCTCCCCTTCCTCCACCTACCTCCACGAAACTATCACCTCCTCCTTCCCTTACCTCCGTTCCCAAATCCACCCTTTCGACACCAAC…
PgmiR31	pupative-target:POPTR_0005s12590.1|PACid:18208316:[128,147]	PERK4 roline-rich extensin-like receptor kinase 4	[GO:0004672 "protein kinase activity" evidence=IEA;ISS;IDA] [GO:0005886 "plasma membrane" evidence=ISM;IDA]	[GO:0006468 "protein phosphorylation" evidence=IEA;ISS] [GO:0009738 "abscisic acid mediated signaling pathway" evidence=IMP] [GO:0009845 "seed germination" evidence=IMP] [GO:0051510 "regulation of unidimensional cell growth" evidence=RCA]
ATGTCTTCAACCCCTGATGCTCCCTCACCAGATTCTGGCTCCCCTCCTCCTCCACCAGCCTCGTCACCCCCACCTGAGAATTCACCACCCCCACCCCCACCTCAGTCGGATTCTCCACCACCAGATGCATCATCTCCTCCACCACCTCCACCACCTACTAGTGAATCTCCTCCTCCACCCCCTCCTAAACACAGCAATGCTTCGCCACCTCCTCCACCCAATTCTAGATCACTGTCACCACCACCACCACCACCACCTCCTCCTCCTCCTCCTCCTCCTCCTCCGAATTCATCAAATAGTGGAGGTTCTTCGGATCAGATGAAAATTGTTGTTGGGGTGGCGGTTGGTGTTGGGATATTCCTTATTGCCATGATTTTCATATGTGCATATTGTTCGCGC…
PgmiR31	pupative-target:POPTR_0005s12590.1|PACid:18208316:[164,183]	PERK4 roline-rich extensin-like receptor kinase 4	[GO:0004672 "protein kinase activity" evidence=IEA;ISS;IDA] [GO:0005886 "plasma membrane" evidence=ISM;IDA]	[GO:0006468 "protein phosphorylation" evidence=IEA;ISS] [GO:0009738 "abscisic acid mediated signaling pathway" evidence=IMP] [GO:0009845 "seed germination" evidence=IMP] [GO:0051510 "regulation of unidimensional cell growth" evidence=RCA]
ATGTCTTCAACCCCTGATGCTCCCTCACCAGATTCTGGCTCCCCTCCTCCTCCACCAGCCTCGTCACCCCCACCTGAGAATTCACCACCCCCACCCCCACCTCAGTCGGATTCTCCACCACCAGATGCATCATCTCCTCCACCACCTCCACCACCTACTAGTGAATCTCCTCCTCCACCCCCTCCTAAACACAGCAATGCTTCGCCACCTCCTCCACCCAATTCTAGATCACTGTCACCACCACCACCACCACCACCTCCTCCTCCTCCTCCTCCTCCTCCTCCGAATTCATCAAATAGTGGAGGTTCTTCGGATCAGATGAAAATTGTTGTTGGGGTGGCGGTTGGTGTTGGGATATTCCTTATTGCCATGATTTTCATATGTGCATATTGTTCGCGC…
PgmiR31	pupative-target:POPTR_0005s12590.1|PACid:18208316:[248,267]	PERK4 roline-rich extensin-like receptor kinase 4	[GO:0004672 "protein kinase activity" evidence=IEA;ISS;IDA] [GO:0005886 "plasma membrane" evidence=ISM;IDA]	[GO:0006468 "protein phosphorylation" evidence=IEA;ISS] [GO:0009738 "abscisic acid mediated signaling pathway" evidence=IMP] [GO:0009845 "seed germination" evidence=IMP] [GO:0051510 "regulation of unidimensional cell growth" evidence=RCA]
ATGTCTTCAACCCCTGATGCTCCCTCACCAGATTCTGGCTCCCCTCCTCCTCCACCAGCCTCGTCACCCCCACCTGAGAATTCACCACCCCCACCCCCACCTCAGTCGGATTCTCCACCACCAGATGCATCATCTCCTCCACCACCTCCACCACCTACTAGTGAATCTCCTCCTCCACCCCCTCCTAAACACAGCAATGCTTCGCCACCTCCTCCACCCAATTCTAGATCACTGTCACCACCACCACCACCACCACCTCCTCCTCCTCCTCCTCCTCCTCCTCCGAATTCATCAAATAGTGGAGGTTCTTCGGATCAGATGAAAATTGTTGTTGGGGTGGCGGTTGGTGTTGGGATATTCCTTATTGCCATGATTTTCATATGTGCATATTGTTCGCGC…
PgmiR31	pupative-target:POPTR_0005s03850.1|PACid:18208546:[380,399]	RING/U-box superfamily protein	[GO:0005737 "cytoplasm" evidence=ISM] [GO:0008270 "zinc ion binding" evidence=IEA;ISS]	[GO:0004842 "ubiquitin-protein ligase activity" evidence=IDA]
ATGGGTTCCGCTTCCAGCAGACACAGAAGAAACCACCGCCAAAACAACCACCTCCACCATCGTCAAAACCCACAACACCCTTCTCTACCTTCCTCCTCCTCCACCACCGCCACCACCCCAATTCACCAACCTCCCTCTTTCTCCGACACCAACAATACAAATAACCTCTACCCACAAAACAGTTCAATACCTTGTAGTAATAATTCCTTAACAAGTACTATACCACCACCACCATCATCACCGTTACCGCCACCTCCACCTCCACGTCCACCGACACCACCTCTACAACAGCCACAAAGTTATTATTTTGCAGCGAATGCACCATACAGTACTCCTATGATTCCCACAAGTTCTGCTTACGGTTCTTATAGTTACCATCACCCTCCTCCTCCTCCTCCT…
PgmiR31	pupative-target:POPTR_0005s03890.1|PACid:18208584:[200,219]	UVR7 nucleotide repair protein, putative	[GO:0003684 "damaged DNA binding" evidence=IEA] [GO:0004519 "endonuclease activity" evidence=IEA] [GO:0005634 "nucleus" evidence=ISM;IEA]	[GO:0006281 "DNA repair" evidence=IEA] [GO:0010224 "response to UV-B" evidence=IMP]
ATGGAGAGAGAAGAAAGAGGAGAAGAGCAAAACACAAATTCATCAAACCAAAACAAAAAAGTACTAATACAAATACCATCCTACCAAGAAGTAATTGAAAGCTCACAAGTTAAACCTACACAAACACAAGAATCTTCATTATTTAAGCCATCACAAACTTTCTCTCAAGCTTTCTCCTTTATTAAAAACTCTGAATTCTACTCTCCTCCTCCTCCTCCACCTTCAAAATCTGAACATGGGCCTAGTATGGCTTCATCTTCAGTGCAAAATAATCAGAGTCGCAATGCTATTCTTGTTAGTCATAGACAGAAGGGAAACCCCTTGCTTAAACATATTAGGAATGTAAAGTGGGCTTTTGCGGATGTTGTTTGTGACTATTTGCTTGGACAGAGCTCATGT…
PgmiR31	pupative-target:POPTR_0005s26630.1|PACid:18208622:[14,33]	RING/U-box superfamily protein	[GO:0005737 "cytoplasm" evidence=ISM] [GO:0008270 "zinc ion binding" evidence=IEA;ISS]	[GO:0004842 "ubiquitin-protein ligase activity" evidence=IDA]
ATGAAGGTCTGCGCTTGTCCTCCTCCTCCAACTCCCCGTTCTCCTCTTGTATCGACTGTTTCTTCTGTAAGTTTGAGGGAGCCATGCATCTCTATTCTGTCCACTGTAATTGCCAAGTTGACCTGTGCAATTCTGACTCTCTTATCTGCAGAAGTGGGTGCAACATTGGGAGTCCTGATAGGAGCTTTTGCTGGCCTGAAAACGGAGAAGGGGTTTCTCCATGGAGCCATAACTGGAGCGGCAAATGGGGTTATTTTATCCAAAAAGATCCTTGAAATATTACTTGCTACGTGGGATTCTGATGATACAGTAATCGCATGCTTCTTTTCTCTGCTTGACTCAGTTGCATGTATCATGAGTAGAAGACGCCATCCTCAACGATTCAATCCAACCAAAATA…
PgmiR31	pupative-target:POPTR_0005s23900.1|PACid:18208723:[47,66]	bZIP transcription factor family protein	[GO:0003700 "sequence-specific DNA binding transcription factor activity" evidence=IEA;ISS;IDA] [GO:0005634 "nucleus" evidence=ISM]	[GO:0045893 "positive regulation of transcription, DNA-dependent" evidence=IDA] [GO:2000693 "positive regulation of seed maturation" evidence=IDA] [GO:0007165 "signal transduction" evidence=RCA] [GO:0009723 "response to ethylene stimulus" evidence=RCA] [GO:0009755 "hormone-mediated signaling pathway" evidence=RCA]
ATGAACAGTGTGTTCTCAGTCGACGATTTCTCCGACCCGTTCTGGCCGTCTCCTCCTCCGTCTCCACCATCAACAGCTCCGGCGATGAATAGAAGCGAATCGGAATGGGCGCTAGAGAAGTTTCTACAAGAAGTCTCCGCGGCCTCCGTATCCAGCGATACCAACATCGCCGCTCCTTCGGCGCTTTCTCAATCGTCCACGTCATCGATACCTCCTGAGAATGGTGAGGATGAGGTGGTGGAGATCACAAAGCATCCAAATCCTCATCCGCAGCCGTTGGGTCGCAATCTAACGAACCCGATTGATTCCGATGAGTACCGCGCTTTTCTCAAGTCGAAGCTCGATCGCGCTTGTACTGCCGCGGCCATGTCTAGGGAATCCGATGTTATAAAGCCGGAA…
PgmiR31	pupative-target:POPTR_0005s00480.1|PACid:18208964:[3,22]	Pyridoxal phosphate (PLP)-dependent transferases superfamily protein	[GO:0003824 "catalytic activity" evidence=IEA] [GO:0008152 "metabolic process" evidence=IEA]	[GO:0030170 "pyridoxal phosphate binding" evidence=IEA] [GO:0006569 "tryptophan catabolic process" evidence=RCA] [GO:0009610 "response to symbiotic fungus" evidence=RCA] [GO:0009684 "indoleacetic acid biosynthetic process" evidence=RCA]
ATGGTTTCCTCCTCCTCCTCCTCCTCCTCCTCCTCGAAGCACTGCAAGAAAAACGACTCCTTCAATGGCTGCTCCAACCCCACCAAGAAACCAAGACTTTCTTTCATTTCTGACTCTGAAATCCAATCAGAGTTCTCCCACCATGACCAAACCATCTCTCGGATTAACAACGGCAGCTTTGGGAGCTGTCCTCAATCTGTCATCTCTGCCCAGCAAAGCTTCCAGCTCCAGTTCCTCCGCCAGCCTGATCACTTCTACTTCAACACCCTCAAATCTTCTATCCTTCATTCACGTTCCATCATCAAATCTTTGGTAAACGCTCGTTCTGTTGATGAAATCTCCCTTGTGGACAATGCCACCACTGCTGTTGCCATTGTTTTACAGAACTATGCATGGGGT…
PgmiR31	pupative-target:POPTR_0017s13490.1|PACid:18209603:[896,915]	Pollen Ole e 1 allergen and extensin family protein	[GO:0003674 "molecular_function" evidence=ND] [GO:0008150 "biological_process" evidence=ND]
ATGCCTTGGTTTTTCATAATATTCCTTCTTAGTTGCACATTTAATAACCTCTCAGCAGAAGCTAGCCATGGAAAGAAACTTCCATCTGCAGTTGTCGTTGGCACTGTCTTCTGTGACACATGTTTCCAAGAGGCTTTCTCAAGGAACAGTCACTTCATTTCAGGTGCATCTGTTGCGGTAGAATGCAAAGATGAGGAATCAAGGCCAGGTTTTCGAGAAGAAGTGAAAACAGATGAGCACGGGGAATTCAAAGTTCATTTGCCTTTCTCAGTGAGCAAACATGTAAAGAAAATCAAGAGATGTTCAGTGAAGTTACTCAGCAGCAGTGAGCCTTTTTGTGCTGTGGCATCATCAGCAACTTCTTCATCGCTCCATCTCAAGTCAAGAAAGCAAGGAACA…
PgmiR31	pupative-target:POPTR_0017s13490.1|PACid:18209603:[986,1005]	Pollen Ole e 1 allergen and extensin family protein	[GO:0003674 "molecular_function" evidence=ND] [GO:0008150 "biological_process" evidence=ND]
ATGCCTTGGTTTTTCATAATATTCCTTCTTAGTTGCACATTTAATAACCTCTCAGCAGAAGCTAGCCATGGAAAGAAACTTCCATCTGCAGTTGTCGTTGGCACTGTCTTCTGTGACACATGTTTCCAAGAGGCTTTCTCAAGGAACAGTCACTTCATTTCAGGTGCATCTGTTGCGGTAGAATGCAAAGATGAGGAATCAAGGCCAGGTTTTCGAGAAGAAGTGAAAACAGATGAGCACGGGGAATTCAAAGTTCATTTGCCTTTCTCAGTGAGCAAACATGTAAAGAAAATCAAGAGATGTTCAGTGAAGTTACTCAGCAGCAGTGAGCCTTTTTGTGCTGTGGCATCATCAGCAACTTCTTCATCGCTCCATCTCAAGTCAAGAAAGCAAGGAACA…
PgmiR31	pupative-target:POPTR_0017s13490.1|PACid:18209603:[1079,1098]	Pollen Ole e 1 allergen and extensin family protein	[GO:0003674 "molecular_function" evidence=ND] [GO:0008150 "biological_process" evidence=ND]
ATGCCTTGGTTTTTCATAATATTCCTTCTTAGTTGCACATTTAATAACCTCTCAGCAGAAGCTAGCCATGGAAAGAAACTTCCATCTGCAGTTGTCGTTGGCACTGTCTTCTGTGACACATGTTTCCAAGAGGCTTTCTCAAGGAACAGTCACTTCATTTCAGGTGCATCTGTTGCGGTAGAATGCAAAGATGAGGAATCAAGGCCAGGTTTTCGAGAAGAAGTGAAAACAGATGAGCACGGGGAATTCAAAGTTCATTTGCCTTTCTCAGTGAGCAAACATGTAAAGAAAATCAAGAGATGTTCAGTGAAGTTACTCAGCAGCAGTGAGCCTTTTTGTGCTGTGGCATCATCAGCAACTTCTTCATCGCTCCATCTCAAGTCAAGAAAGCAAGGAACA…
PgmiR31	pupative-target:POPTR_0017s09820.1|PACid:18209605:[74,93]	TCP20 TEOSINTE BRANCHED 1, cycloidea, PCF (TCP)-domain family protein 20	[GO:0005634 "nucleus" evidence=ISM] [GO:0003700 "sequence-specific DNA binding transcription factor activity" evidence=ISS]	[GO:0006355 "regulation of transcription, DNA-dependent" evidence=RCA;TAS] [GO:0009733 "response to auxin stimulus" evidence=IMP] [GO:0000165 "MAPK cascade" evidence=RCA] [GO:0006612 "protein targeting to membrane" evidence=RCA] [GO:0009867 "jasmonic acid mediated signaling pathway" evidence=RCA]
ATGGATCCCAAGGGCTCTAACTCAAAAAACCCACATGAGCTACCCACTTTCTTTACCCTTACGCACACCCACACTTCTCCTTCTCCTTCTCCTCATACTCCTCCACAACCCCATCATCAACAACCGCAACACCTCCATAACCAAAACCAACTACAACCCAACATGGGTGAGAATAAAGCAGCAGAAATCAAAGACTTTCAGATTGTAGTAGCTGACAAAGAAGAGCAAAAGAAACAGTTAGCTCCAAAAAGAAGCTCAAACAAAGACAGACACACAAAAGTTGAAGGTAGAGGTAGAAGGATAAGGATGCCAGCTCTTTGTGCAGCAAGAATCTTTCAATTAACAAGAGAATTGGGTCACAAATCTGATGGTGAGACAATACAGTGGCTTCTACAACAA…
PgmiR31	pupative-target:POPTR_0017s14610.1|PACid:18209764:[38,57]	Disease resistance protein (TIR-NBS-LRR class) family	[GO:0005515 "protein binding" evidence=IPI] [GO:0005622 "intracellular" evidence=IEA] [GO:0005737 "cytoplasm" evidence=ISM] [GO:0000166 "nucleotide binding" evidence=IEA]	[GO:0006952 "defense response" evidence=IEA;ISS] [GO:0007165 "signal transduction" evidence=IEA] [GO:0043531 "ADP binding" evidence=IEA]
ATTTTCATGGCTTCCACCAGCGTGCAAGGAATGACCTCATCTTCATCTTCTCCTCCTCCACTATATATGCATGATGTGTTCCTTAGTTTTAGAGGCAAAGAAACCCGGAACAACTTTACTAGTCATCTATATTCTAATCTGAAACAGAGAGGCATCGATGTATACATGGATGATAGGGAGCTCGAGAGAGGAAAGGCCATCGAACCTGCTCTCTGGAAGGCCATCGAAGAATCAAGGATTTCAGTCGTTATATTTTCTAGAGATTACGCTTCTTCACCATGGTGCCTGGATGAACTTGTCAAGATTGTTCAGTGCATGAAAGAGATGGGGCACACTGTTCTGCCAGTTTTTTATGATGTGGATCCCTCAGATGTAGCCGAGCGGAAACGGAAATATGAG…
PgmiR31	pupative-target:POPTR_0017s08780.1|PACid:18209902:[39,58]	phosphate transporter 3;1	[GO:0005739 "mitochondrion" evidence=ISM;IDA] [GO:0005743 "mitochondrial inner membrane" evidence=ISS] [GO:0009507 "chloroplast" evidence=IDA] [GO:0005618 "cell wall" evidence=IDA] [GO:0005774 "vacuolar membrane" evidence=IDA] [GO:0016020 "membrane" evidence=IDA] [GO:0005794 "Golgi apparatus" evidence=RCA]	[GO:0006810 "transport" evidence=ISS] [GO:0006007 "glucose catabolic process" evidence=RCA] [GO:0006098 "pentose-phosphate shunt" evidence=RCA]
ATGGATTCTCTCAGACAACAGTCACTAATCCCTAGATTCCTCTACTCCTCTTCTTCCTCCGCTAAAACTTTCTCCCTCTCTAGCCTCCACTCCGAACAACCATCACTTTCTCCGCCGCCGTCATCAACGGTCACTATGGGAAGCAAGAGCAGTGGCGGATTTGTGATCCCGACACCGAGTGAGCCTGGGAAGAAGATCGAGATGTACTCGCCTGCTTTCTATGCTGCTTGCACTGCTGGTGGTATTCTTAGCTGTGGACTTACTCATATGACTGTTACTCCTCTTGACCTTGTCAAGTGCAATATGCAGATAGACCCTGCCAAGTACAAGAGCACCTCATCTGGTTTTGGAGTTCTGCTCAGGGAGCAAGGAGTGAGAGGCTTCTTCAGGGGTTGGGTG…
PgmiR31	pupative-target:POPTR_0017s14605.1|PACid:18209974:[32,51]	Disease resistance protein (TIR-NBS-LRR class) family	[GO:0005515 "protein binding" evidence=IPI] [GO:0005622 "intracellular" evidence=IEA] [GO:0005737 "cytoplasm" evidence=ISM] [GO:0000166 "nucleotide binding" evidence=IEA]	[GO:0006952 "defense response" evidence=IEA;ISS] [GO:0007165 "signal transduction" evidence=IEA] [GO:0043531 "ADP binding" evidence=IEA]
ATGGCTTCCAACAGCGTGCAAGGAATAACCTCATCTTCATCTCCTCCTCCTCCGCTATATATGTATGATGTGTTCCTTAGTTTTAGAGGCAAAGACACCCGGAACAACTTTACTAGTCATCTATATTCTAATCTGAAACAGAGAGGCATCGATGTATACATGGATGATAGGGAGCTCGAGAGAGGAAAGACCATCGAAACTGCTCTCTGGAAGGCCATCGAAGAATCAAGGTTTTCTGTCATTATATTTTCAAGAGATTACGCTTCTTCACCATGGTGCTTGGATGAACTTGTCAAGATTGTTCAGTGCATGAAAGAGATGGGGCAAACTGTTCTGCCAGTTTTTTATGATGTGGATCCCTCAGAGGTAATCGAGCGGAAACGGAAATATGAGGAAGCC…
PgmiR31	pupative-target:POPTR_0017s04260.1|PACid:18210114:[67,86]	FH1 formin homology 1	[GO:0003779 "actin binding" evidence=IEA;ISS] [GO:0016043 "cellular component organization" evidence=IEA] [GO:0030036 "actin cytoskeleton organization" evidence=IEA] [GO:0005886 "plasma membrane" evidence=IDA]	[GO:0009718 "anthocyanin-containing compound biosynthetic process" evidence=RCA] [GO:0009744 "response to sucrose stimulus" evidence=RCA]
ATGTTTAATTACCTTCAAAAACATACATTGATGGCCACTACTACTAGTGCTAGTGTTACAGTAAATATTATCCTCCTCCACCTCCTCCTCCATCTTCACTTCACTACCACAACCTCCACCACTCACCACCGACACCTCCTCCACCAACCCTTTATCCCATTAACCCCCTCCATTACACCAACACAGCCTCCCTCCTCGTCTCCTCAACCCCAACCCAAATATCCTTTCACCGCCACCCCCAGCAACAACAACAACAGCAACCACAGTAACCCACAAAAGCCCTTCTTCCCTACCCTCCCTTCACCTCCACCACCTCCTCCTTCCGCTCCCACCCTATCAACTTTCCCTGCTAACATCTCCTCCCTCCTTCTCCCCCACCAATCCTCCTCTCCTCACCAC…
PgmiR31	pupative-target:POPTR_0017s14140.1|PACid:18210212:[620,639]	Protein kinase superfamily protein	[GO:0004672 "protein kinase activity" evidence=IEA] [GO:0004674 "protein serine/threonine kinase activity" evidence=IEA]	[GO:0005199 "structural constituent of cell wall" evidence=IEA] [GO:0005524 "ATP binding" evidence=IEA] [GO:0016772 "transferase activity, transferring phosphorus-containing groups" evidence=IEA] [GO:0051510 "regulation of unidimensional cell growth" evidence=RCA]
ATGGCTTCCTTAACACCTTCACCAGATTCTTCCCCCTCTTTAATACCAATCTCTATTTCACCACCATCACCACCAGATTCTACAACCAATTCACCACCTCCTTCGACATCTCAGCCTGATCAGACCACTGACCCTCCAGTGCCTTCAACACCATCTAACCCTGCAACCCCACCACCAACCCCACCTGCTGCTTCCCCACCAGCTCAACCACTATCACCACCACCATCACCAATAATTCCCTCAACGCCTCCACCATCTGCCCCACCACCATCTGCCCCACCACCATCACCCCCGGCATCCCCACCACAAGCCCCTCCAGCATTAACACCTCCTTCACCACCTGCTGCGCCTCCCCCTGCTTCTACTACTTCACCGCCCCCTCCGAATGAATCCCCTCCA…
PgmiR31	pupative-target:POPTR_0017s14140.1|PACid:18210212:[701,720]	Protein kinase superfamily protein	[GO:0004672 "protein kinase activity" evidence=IEA] [GO:0004674 "protein serine/threonine kinase activity" evidence=IEA]	[GO:0005199 "structural constituent of cell wall" evidence=IEA] [GO:0005524 "ATP binding" evidence=IEA] [GO:0016772 "transferase activity, transferring phosphorus-containing groups" evidence=IEA] [GO:0051510 "regulation of unidimensional cell growth" evidence=RCA]
ATGGCTTCCTTAACACCTTCACCAGATTCTTCCCCCTCTTTAATACCAATCTCTATTTCACCACCATCACCACCAGATTCTACAACCAATTCACCACCTCCTTCGACATCTCAGCCTGATCAGACCACTGACCCTCCAGTGCCTTCAACACCATCTAACCCTGCAACCCCACCACCAACCCCACCTGCTGCTTCCCCACCAGCTCAACCACTATCACCACCACCATCACCAATAATTCCCTCAACGCCTCCACCATCTGCCCCACCACCATCTGCCCCACCACCATCACCCCCGGCATCCCCACCACAAGCCCCTCCAGCATTAACACCTCCTTCACCACCTGCTGCGCCTCCCCCTGCTTCTACTACTTCACCGCCCCCTCCGAATGAATCCCCTCCA…
PgmiR31	pupative-target:POPTR_0017s14140.2|PACid:18210213:[620,639]	Protein kinase superfamily protein	[GO:0004672 "protein kinase activity" evidence=IEA] [GO:0004674 "protein serine/threonine kinase activity" evidence=IEA]	[GO:0005199 "structural constituent of cell wall" evidence=IEA] [GO:0005524 "ATP binding" evidence=IEA] [GO:0016772 "transferase activity, transferring phosphorus-containing groups" evidence=IEA] [GO:0051510 "regulation of unidimensional cell growth" evidence=RCA]
ATGGCTTCCTTAACACCTTCACCAGATTCTTCCCCCTCTTTAATACCAATCTCTATTTCACCACCATCACCACCAGATTCTACAACCAATTCACCACCTCCTTCGACATCTCAGCCTGATCAGACCACTGACCCTCCAGTGCCTTCAACACCATCTAACCCTGCAACCCCACCACCAACCCCACCTGCTGCTTCCCCACCAGCTCAACCACTATCACCACCACCATCACCAATAATTCCCTCAACGCCTCCACCATCTGCCCCACCACCATCTGCCCCACCACCATCACCCCCGGCATCCCCACCACAAGCCCCTCCAGCATTAACACCTCCTTCACCACCTGCTGCGCCTCCCCCTGCTTCTACTACTTCACCGCCCCCTCCGAATGAATCCCCTCCA…
PgmiR31	pupative-target:POPTR_0017s14140.2|PACid:18210213:[701,720]	Protein kinase superfamily protein	[GO:0004672 "protein kinase activity" evidence=IEA] [GO:0004674 "protein serine/threonine kinase activity" evidence=IEA]	[GO:0005199 "structural constituent of cell wall" evidence=IEA] [GO:0005524 "ATP binding" evidence=IEA] [GO:0016772 "transferase activity, transferring phosphorus-containing groups" evidence=IEA] [GO:0051510 "regulation of unidimensional cell growth" evidence=RCA]
ATGGCTTCCTTAACACCTTCACCAGATTCTTCCCCCTCTTTAATACCAATCTCTATTTCACCACCATCACCACCAGATTCTACAACCAATTCACCACCTCCTTCGACATCTCAGCCTGATCAGACCACTGACCCTCCAGTGCCTTCAACACCATCTAACCCTGCAACCCCACCACCAACCCCACCTGCTGCTTCCCCACCAGCTCAACCACTATCACCACCACCATCACCAATAATTCCCTCAACGCCTCCACCATCTGCCCCACCACCATCTGCCCCACCACCATCACCCCCGGCATCCCCACCACAAGCCCCTCCAGCATTAACACCTCCTTCACCACCTGCTGCGCCTCCCCCTGCTTCTACTACTTCACCGCCCCCTCCGAATGAATCCCCTCCA…
PgmiR31	pupative-target:POPTR_0017s04530.1|PACid:18210327:[39,58]	LUE1 P-loop containing nucleoside triphosphate hydrolases superfamily protein	[GO:0000166 "nucleotide binding" evidence=IEA] [GO:0005524 "ATP binding" evidence=IEA] [GO:0005737 "cytoplasm" evidence=ISM]	[GO:0017111 "nucleoside-triphosphatase activity" evidence=IEA] [GO:0010091 "trichome branching" evidence=IMP] [GO:0000226 "microtubule cytoskeleton organization" evidence=IMP] [GO:0009825 "multidimensional cell growth" evidence=IMP] [GO:0009832 "plant-type cell wall biogenesis" evidence=IMP] [GO:0005515 "protein binding" evidence=IPI] [GO:0043622 "cortical microtubule organization" evidence=IMP]
ATGGATTCTCTCAGACAACAGTCACTGACCCCTAGCTTCCTCTACTCCTCTTCTTCCTCCGCTAAACCTTTCTCCCTCTCTAACCTCCTCCACTCCGAACAACCATCGCTTTCTCCGTCTTCATCGTCGTCAACGACCACTATGGACAGCAAGAGCAGGGAACATGAATCATCTCGAAGGGTCAAATCTGAACTTCTGGTTCAGGTAGATGGTGTAAACAATATTCCCACTTGTGAAGATGGCCATCGGAAAATAGTGATGGTTTTGGCAGCTACAAACTTTTCTTGGGACATAGATGAGGCACTAAGATTGCATATTTATATTCCATTTCCAAATTTTGAGAGTCGTAAAGAGCTTATTAGGATCAATTTGAAAACTATTGAGGTTGCCACTGATGTA…
PgmiR31	pupative-target:POPTR_0017s14600.2|PACid:18210413:[32,51]	disease resistance protein (TIR-NBS-LRR class), putative	[GO:0005515 "protein binding" evidence=IPI] [GO:0005622 "intracellular" evidence=IEA] [GO:0005737 "cytoplasm" evidence=ISM] [GO:0000166 "nucleotide binding" evidence=IEA]	[GO:0006952 "defense response" evidence=IEA;ISS] [GO:0007165 "signal transduction" evidence=IEA] [GO:0043531 "ADP binding" evidence=IEA]
ATGGCTTCCACCAGCGTGCAAGGAATAACCTCATCTTCATCTTCTCCTCCTCCACTATATATGCATGATGTGTTCCTTAGTTTTAGAGGCAAAGACACCCGGAACAACTTTACTAGTCATCTATGTTCTAATCTGGCACAGAGAGGCATCGATGTGTACGTGGATGATAGGGAGCTCGAGAGAGGAAAGACCATCGAACCTGCTCTCTGGAAGGCCATCGAAGAATCAAGGTTTTCTGTCATTATATTTTCACGAGATTACGCTTCTTCACCATGGTGCCTGGATGAACTTGTCAAGATTGTTCAGTGCATGAAAGAGACGGGGCACACTGTTCTGCCAGTTTTTTATGATGTGGATCCCTCAGAGGTAGCCGAGCAGAAAGGGCAATATGAGAAAGCC…
PgmiR31	pupative-target:POPTR_0017s10440.1|PACid:18210500:[161,180]	zinc ion binding;nucleic acid binding	[GO:0003676 "nucleic acid binding" evidence=IEA;ISS] [GO:0005575 "cellular_component" evidence=ND] [GO:0008150 "biological_process" evidence=ND]	[GO:0008270 "zinc ion binding" evidence=IEA]
ATGGGGAAATCTAAGAAGAACTCGTTGCTTCTTCATGATGCCCAGTTTGATGGACCCCGTCTCTCACCATGGGATCCCCCTGCTGGAAATTGCAGCTCTCAATCTCTTCATCGGGACCCTCCCCTTCCAACCCTAGACGTTCCAGTGAAGGTTCTTGCTGGTTCTCCTCCTCCTCTCCCTGATTTCCAGGTCCCAGTCATTGGTGAGGCTCTTTTGATTGAAACCCTAGATTCTGCAACGATGGACAGTGTTGCGCTTGTGACCTCTTCTGCGGTTGGGTTAGAAAGGAATGTTTTGGATGGTTGTTCTGGGTTACCCTCAGGACACAACACGGGTCTTACCCAACAGGCCCTTGTGGTTGCTGGAACTCCGCTAGCCTCGTCATGCTGGCTGGTCTTC…
PgmiR31	pupative-target:POPTR_0017s01970.1|PACid:18210627:[73,92]	EXPA13 expansin A13	[GO:0005576 "extracellular region" evidence=ISM;IEA]	[GO:0009664 "plant-type cell wall organization" evidence=IEA] [GO:0009826 "unidimensional cell growth" evidence=ISS;NAS] [GO:0009828 "plant-type cell wall loosening" evidence=ISS;NAS] [GO:0009831 "plant-type cell wall modification involved in multidimensional cell growth" evidence=ISS]
ATGTTCTCCCATAAAAAAGACAACAAGATGCCACCGCCATTACTTCAAGGCCCTATTCACACTCTCCTGAAACCTCTCCTCCTCCTCCTCCTCCTCCTCACTCTCCCCCCCACCACCACCTCCCACACCTCTTCCACCACCACCCCTCCACCTCTGTCCACTTACCTATCCCAATGGCAACCCGCACGCGCTACTTACTACGCAGCATCCGATCCCCGGGACACAGTAGGAGGCGCGTGTGGATATGGGGACTTGGTTAAGGCGGGATATGGAATGGCAACTGTAGCATTGAGTGAATCAATGTTTGAACGTGGACAGATCTGTGGCGCGTGTTTTGAAATCAAATGTGTTGATGATTTGAGGTGGTGTATTCCTGGGACTTCTATTATTGTTTCTGTT…
PgmiR31	pupative-target:POPTR_0017s03080.1|PACid:18210790:[3,22]	ARM repeat superfamily protein	[GO:0003674 "molecular_function" evidence=ND] [GO:0005575 "cellular_component" evidence=ND] [GO:0005576 "extracellular region" evidence=IEA]	[GO:0006953 "acute-phase response" evidence=IEA] [GO:0008150 "biological_process" evidence=ND]
ATGAACTCCTCCTCCTCCTCCTCCTCTTCCTCCTCCTCGCACACCCACTACTCCACCTCTTCTTCCGACACCGACACGCCACCGTCCTCCTCTGCCGCAGTCCGCCGTGCGCTACGGTTAATCCAATCCGAGGATTTGAGTTTGAAAATAGAGGCGGCGAAGGATATAAGGAGGTTAACCAAGACTTCTCAGAGGTGTAGGAGACAGTTAGCTGATGCGGTTAAGCCGCTGGTTTGTATGTTACGAGTTGGTGATGATGACTCAGTTGAATTGAGCGAGTCGGCTCTCTTGGCTTTGCTTAATCTTGCTGTTAAAGATGAGAAGTATGTCATCGTAGTTTTGTAA
PgmiR31	pupative-target:POPTR_0006s13920.1|PACid:18211523:[123,142]	SAUR-like auxin-responsive protein family	[GO:0003674 "molecular_function" evidence=ND] [GO:0005634 "nucleus" evidence=ISM]	[GO:0009733 "response to auxin stimulus" evidence=ISS]
ATGGCCAAAGGAGGCAAGCTCATGAGGCTCAAGTCGGTCCTCAAGAAACTCAACTCCTTCAACAACAACAAGCAAAGCCGCCCCAGTAAGATTGGAAGCTCCATATCTGTCACCAACGATGACATCTCCTCCTCCTACTCCTCCGGTGATCTCCACCCCGTCTACGTAGGAAAATCTCGTCGACGCTATCTCATAAGCTCCGATATCATTGACCATCCACTGTTTCGTGAGCTTGCAGAGAGGTCTAGTACTGAGCAATCCCCTGATACTATTAATGTTGCATGTGAGGTGGTTTTGTTCGAGCACTTGCTTTGGATGTTGGAGAATGCTGACCCACAGCCTGAGTCTCTTGACGAGCTCGTTGAATTCTATGCTTGTTGA
PgmiR31	pupative-target:POPTR_0006s10530.1|PACid:18211528:[310,329]	PRA1.B4 prenylated RAB acceptor 1.B4	[GO:0005783 "endoplasmic reticulum" evidence=IDA] [GO:0016192 "vesicle-mediated transport" evidence=IDA] [GO:0005515 "protein binding" evidence=IPI] [GO:0005794 "Golgi apparatus" evidence=IDA] [GO:0005768 "endosome" evidence=IDA]
ATGTCATCCCAATCTCCGCCAGTCCTCCCGATCACAAACCAGCAACAACCACCCGCCGCTGCCGCCTCCCAACCACCTCTCCCTCCACACGCCCTCCGCGCATTCCTCAACAACATTACCGAATCCGTCCGCAACGGTTTCGCCCAACGCCGCCCCTTTTCCGAACTAATCGACCGATCCGCTTTCTCTAAACCTGAATCCATATCCGAAGCCACAACTCGCATCCGTAAAAACTACTCCTACTTCCGCATCAACTATCTTACCGCTATTTCCGTAATCCTCGCATTTTCCCTCCTTTCTCACCCTTTCTCTCTCCTCCTCCTCCTCGGCCTGCTCTGTTCTTGGCTTTTCTTGTATCTCTTCCGCGCTTCGGATCAGCCTTTGGTCCTCTTCGGCCGG…
PgmiR31	pupative-target:POPTR_0006s17990.1|PACid:18211639:[107,126]	Tetratricopeptide repeat (TPR)-like superfamily protein	[GO:0003674 "molecular_function" evidence=ND] [GO:0005739 "mitochondrion" evidence=ISM]	[GO:0008150 "biological_process" evidence=ND]
ATGGAAAGCAGTCTGTTTGCAAACAAACCAGTGTATCCTATCCCAATAAACAGACCACCACCATTACCCAATAACCCACCATTAAAATTCAGCTCTGCTACACTGCCACCTCCTCCTTCTCCTCAATCCACTTTTCATTTTGACTCTCTCCTCCAACACCTCCTCCACCTCTCTTCCCCACCCAATCACAAATTAAACAAAACCCAATTCCCTTCTCTTCAAATTTCTAATGATTCTTCTATTTCAGTTCTTGAGTTTGAAGTTGAGAAAGAAGAGGGTTTATCTGAAAATGAGTCACTTGAATTTTTGTCGAAAAGGGGTAAGTTGCTGCTTAATTCAATAAAGGAACAACCTTTGGGTGGTTTGAATGATTTCTTTGAGTCTTGCAAGTTTGAGTTG…
PgmiR31	pupative-target:POPTR_0006s04420.1|PACid:18211647:[80,99]	Glycosyl transferase family 4 protein	[GO:0005886 "plasma membrane" evidence=ISM] [GO:0016021 "integral to membrane" evidence=IEA]	[GO:0003975 "UDP-N-acetylglucosamine-dolichyl-phosphate N-acetylglucosamine phosphotransferase activity" evidence=ISS;IMP] [GO:0008963 "phospho-N-acetylmuramoyl-pentapeptide-transferase activity" evidence=IEA]
ATGGCAAGAAAGAGAGCTTCGGAACCAACAACAATAAAAACAACAAAAGAAGCAATTGTTACAAGCGACAAAGAAACCAAACCTCCTCCTCCTCCTCCTCGAGAAACAAGCAATGACCAACCAATTGCACCACCAAAAAAAGGATTCATTTTTAAGCTCTCTCTTTTACTTATAGCCCCATACTTTTACTTGCTCTTATTTCACTACCAGATCCAACATGACCTCATCAAACCTATTCTTATCAATGCTGGTCTTAGTCTTGCTGGGTTTTTTCTCACCGTTAAGTTGATTCCTGTGGCTTCTAAATATGTTTTGAAAAGGAACTTGTTTGGCTATGATATTAACAAGAAGGGTACTCCTCAAGGGACTGTTAAAGTGCCTGAATCATTGGGTATTGTT…
PgmiR31	pupative-target:POPTR_0006s07360.1|PACid:18211770:[19,38]	Leucine-rich repeat protein kinase family protein	[GO:0004672 "protein kinase activity" evidence=IEA] [GO:0004674 "protein serine/threonine kinase activity" evidence=IEA;ISS] [GO:0005524 "ATP binding" evidence=IEA;ISS] [GO:0005886 "plasma membrane" evidence=ISM;IDA]	[GO:0006468 "protein phosphorylation" evidence=IEA;ISS] [GO:0007169 "transmembrane receptor protein tyrosine kinase signaling pathway" evidence=ISS] [GO:0016301 "kinase activity" evidence=ISS] [GO:0016772 "transferase activity, transferring phosphorus-containing groups" evidence=IEA]
ATGGCTGACCCTCTTCTCTCTTTCTTCCTCCTCCTCCTCTCTCTCCTCCTCTCCACCACCACAACAACCACCGCAGATGATGCAGCCACCTTTCTAAAACTTGCCTCTGCCTTAACCCCAACACCAAAAGGCTGGTCAACAACAAACTCTGATGATTACTGCAACTGGAATGGTGTTAAATGTGACAGCTCCAACAATGTCATCTCCATTAACTTAGCTACTCAAAGTCTTTCTGGGATTCTCCCATCTGAGCTTTCAACACTTTCTCAACTCCAAAGTTTGTCTCTTCAAGAAAACAAGCTCTCTGGTGCTTTACCTTCTCTTGCAAATTTAGCATCTTTGAGAGAGATTTATATTGGTACTAATAATTTTACTAGTATCCCTCAAGATTGCTTTAAA…
PgmiR31	pupative-target:POPTR_0006s12670.1|PACid:18212409:[93,112]	Pentatricopeptide repeat (PPR) superfamily protein	[GO:0005739 "mitochondrion" evidence=ISM;IDA] [GO:0008150 "biological_process" evidence=ND] [GO:0003723 "RNA binding" evidence=IDA]	[GO:0000966 "RNA 5'-end processing" evidence=IMP]
ATGTCCAGCGTCATGAGAAAATCATCGTTCGTTATTCCATCATCATCATCAGGTGAGTCCTCATCTCCAATCTTTCACCATCTCAAAAAACCCATCTCTTCCTCTTCCTCTCCTTCTTCTTCAATCGCTTCTCTTCCAGTAGAACCTGACCCACCTGATGATCTCTCCTCGCATCACTTTCTCTCCATCCTCTCCCATCCTAAATGGCAAAGACATCCTTCTTTCCAGAAGCTAATCCCAAATCTGTCCCCTTCCCATGTTTCCTCCCTCTTTAACAACCACCCTGATCTCAACCCCAATATTGCCCTCCAATTCTTCAACTCCTTACCCCTTATAAAACCCGGCTTTAAACACACTGTCAAATCCCACTCTTTTCTTTTAAAAATTTTGATTCCCAAT…
PgmiR31	pupative-target:POPTR_0006s08110.1|PACid:18212464:[764,783]	LRX2 leucine-rich repeat/extensin 2	[GO:0009927 "histidine phosphotransfer kinase activity" evidence=NAS] [GO:0009505 "plant-type cell wall" evidence=IDA]	[GO:0000904 "cell morphogenesis involved in differentiation" evidence=IMP] [GO:0009826 "unidimensional cell growth" evidence=IMP] [GO:0010054 "trichoblast differentiation" evidence=RCA;IMP] [GO:0005199 "structural constituent of cell wall" evidence=ISS] [GO:0009506 "plasmodesma" evidence=IDA]
ATGGGCAAAACCCTGAACGAGATCATTCTCATGAACGACAATCTCACTGGATGCTTGCCTCCCCAGATCGGGATGCTCAAGGAAGTAACTGTTTTTGACGTGAGCTTCAATCATCTTCAAGGCTCTCTCCCTTCCAGCATTGGAAACATGAAGAGTGTTGAGCAACTTGACATTGCACACAACAGTTTCACAGGTGCTATACCTGCCAGTGTTTGCCAGTTGCCTAATTTGCAAAACTTCACCTTTTCTTTCAACTATTTCACTGGCGAAGCTCCTAGCTGTGCTGCTATCGGAGGCGTCTCCAATGGTACCCAGAATTGCATTCCTGGAAAGACAAATCAGAGATCAGCCAAGCAATGTTCTTCTGAAGCTGCACGCCCTGTTGACTGCAGCAAGTTC…
PgmiR31	pupative-target:POPTR_0006s14810.1|PACid:18213062:[638,657]	hydroxyproline-rich glycoprotein family protein	[GO:0003674 "molecular_function" evidence=ND] [GO:0005634 "nucleus" evidence=ISM] [GO:0008150 "biological_process" evidence=ND]
ATGCCTCGCCGTGGCTCCCCATCTCCTCTCCTCAACCTACCACTTCTCATCGTGATCTTACCCATAATTGCATTAATTCTCTTGTTCTTTGCTCTCCCTTCTCTGCTCTCCCTCACCTCTCACAAAATTCGACCGATCACTAATACTACTGTTATCAAGAGCAGCTGGGACTCACTCTATATTTTTCTAGTCTTGTTTACAATTCTCTGTGGCATCTTTGCTAGAAGAAACGACGACGAGTCAACCACTAATGAAGACAATCCCAGCAACCACGACAAATCGAAACCACACTCCGTTTCAAATGCTCCATGGTTTGCTGATGACTTCTCTGACCCAAAGATCTATGCTAATACCAACAATAGTACACCACTTGGTGGCACAGCGACAGCCGCCACAGGC…
PgmiR31	pupative-target:POPTR_0006s14810.1|PACid:18213062:[1022,1041]	hydroxyproline-rich glycoprotein family protein	[GO:0003674 "molecular_function" evidence=ND] [GO:0005634 "nucleus" evidence=ISM] [GO:0008150 "biological_process" evidence=ND]
ATGCCTCGCCGTGGCTCCCCATCTCCTCTCCTCAACCTACCACTTCTCATCGTGATCTTACCCATAATTGCATTAATTCTCTTGTTCTTTGCTCTCCCTTCTCTGCTCTCCCTCACCTCTCACAAAATTCGACCGATCACTAATACTACTGTTATCAAGAGCAGCTGGGACTCACTCTATATTTTTCTAGTCTTGTTTACAATTCTCTGTGGCATCTTTGCTAGAAGAAACGACGACGAGTCAACCACTAATGAAGACAATCCCAGCAACCACGACAAATCGAAACCACACTCCGTTTCAAATGCTCCATGGTTTGCTGATGACTTCTCTGACCCAAAGATCTATGCTAATACCAACAATAGTACACCACTTGGTGGCACAGCGACAGCCGCCACAGGC…
PgmiR31	pupative-target:POPTR_0006s14810.1|PACid:18213062:[1121,1140]	hydroxyproline-rich glycoprotein family protein	[GO:0003674 "molecular_function" evidence=ND] [GO:0005634 "nucleus" evidence=ISM] [GO:0008150 "biological_process" evidence=ND]
ATGCCTCGCCGTGGCTCCCCATCTCCTCTCCTCAACCTACCACTTCTCATCGTGATCTTACCCATAATTGCATTAATTCTCTTGTTCTTTGCTCTCCCTTCTCTGCTCTCCCTCACCTCTCACAAAATTCGACCGATCACTAATACTACTGTTATCAAGAGCAGCTGGGACTCACTCTATATTTTTCTAGTCTTGTTTACAATTCTCTGTGGCATCTTTGCTAGAAGAAACGACGACGAGTCAACCACTAATGAAGACAATCCCAGCAACCACGACAAATCGAAACCACACTCCGTTTCAAATGCTCCATGGTTTGCTGATGACTTCTCTGACCCAAAGATCTATGCTAATACCAACAATAGTACACCACTTGGTGGCACAGCGACAGCCGCCACAGGC…
PgmiR31	pupative-target:POPTR_0006s00350.1|PACid:18213145:[311,330]	Transducin/WD40 repeat-like superfamily protein	[GO:0000166 "nucleotide binding" evidence=ISS] [GO:0005829 "cytosol" evidence=IDA] [GO:0005634 "nucleus" evidence=ISM;IDA]	[GO:0009965 "leaf morphogenesis" evidence=IMP] [GO:0071365 "cellular response to auxin stimulus" evidence=IMP] [GO:0000932 "cytoplasmic mRNA processing body" evidence=IDA] [GO:0009791 "post-embryonic development" evidence=IMP]
ATGGCTTCACCTGGTATTCCACATCAACAAGGAGGTGGGGGGGTAATAGGAGGAGGAGGAGGAGGTTTTGATATGAATAAACTGCTTAAACCCTCTTCTGCAAATCCTATGAGTATAATGCAACCCCCAAACCAACAACAACAACAGGGTCCTTCTCCCAATAGTAACACTATCACCACCGAGAATCTCACTACCTCTCCTTCCTTCCCTCTCCCTTCCTCTTCTCCACCTTATCTAACTCCATCTTCTTCTTATCCACCTCCTACTGGCCCTTATCACCCTTTTCACCACCCTCACTATCTCTCCCCTTACCCTCCTCCTCCTCCTCCTTTTCAGCAACTTCACAATCAGTTCCTTACTAATACTAATATCCATCACCAAAATAGACCACAGCCCATC…
PgmiR31	pupative-target:POPTR_0006s00350.1|PACid:18213145:[404,423]	Transducin/WD40 repeat-like superfamily protein	[GO:0000166 "nucleotide binding" evidence=ISS] [GO:0005829 "cytosol" evidence=IDA] [GO:0005634 "nucleus" evidence=ISM;IDA]	[GO:0009965 "leaf morphogenesis" evidence=IMP] [GO:0071365 "cellular response to auxin stimulus" evidence=IMP] [GO:0000932 "cytoplasmic mRNA processing body" evidence=IDA] [GO:0009791 "post-embryonic development" evidence=IMP]
ATGGCTTCACCTGGTATTCCACATCAACAAGGAGGTGGGGGGGTAATAGGAGGAGGAGGAGGAGGTTTTGATATGAATAAACTGCTTAAACCCTCTTCTGCAAATCCTATGAGTATAATGCAACCCCCAAACCAACAACAACAACAGGGTCCTTCTCCCAATAGTAACACTATCACCACCGAGAATCTCACTACCTCTCCTTCCTTCCCTCTCCCTTCCTCTTCTCCACCTTATCTAACTCCATCTTCTTCTTATCCACCTCCTACTGGCCCTTATCACCCTTTTCACCACCCTCACTATCTCTCCCCTTACCCTCCTCCTCCTCCTCCTTTTCAGCAACTTCACAATCAGTTCCTTACTAATACTAATATCCATCACCAAAATAGACCACAGCCCATC…
PgmiR31	pupative-target:POPTR_0006s27170.1|PACid:18213717:[36,55]	ATPase, F0 complex, subunit B/B', bacterial/chloroplast	[GO:0009507 "chloroplast" evidence=ISM;IDA] ] [GO:0009941 "chloroplast envelope" evidence=IDA] [GO:0009535 "chloroplast thylakoid membrane" evidence=IDA]	[GO:0015078 "hydrogen ion transmembrane transporter activity" evidence=IEA] [GO:0000165 "MAPK cascade" evidence=RCA] [GO:0009409 "response to cold" evidence=RCA] [GO:0009595 "detection of biotic stimulus" evidence=RCA] [GO:0009697 "salicylic acid biosynthetic process" evidence=RCA] [GO:0010310 "regulation of hydrogen peroxide metabolic process" evidence=RCA] [GO:0019684 "photosynthesis, light rea…
ATGGCCAACATGATCATGGCCTCTTCCAAACCTCTCATCACCCTCTCCTCCTCTTCCCTCCCCACCAACAACAAACCCAAACTCCAAATCCCACAACTTTCCTTCCCTAAAATCCTCAAGATCACCAAACCCCAACTCCTATCTCTCTCCACCTCCACCCTCAAATCCCTCTCTCTCATTGCTGCCACTTCCTTAACCTTCGCACCACCTTCTTTGGCTGAAGAAATAGAAAAGGCTGCACTCTTTGACTTCAACTTAACACTTCCTATAATCATGGTTGAGTTCTTGGTCCTCATGGTTGCTTTGGACAAAATCTGGTTCACCCCACTTGGTAATTTCATGGATGAGAGAGATTCGGCCATAAAAGAGAAGCTGAGCAGTGTTAAAGATACATCTGAA…
PgmiR31	pupative-target:POPTR_0006s14650.1|PACid:18213748:[32,51]	RING/U-box superfamily protein	[GO:0005634 "nucleus" evidence=ISM] [GO:0008270 "zinc ion binding" evidence=IEA;ISS]	[GO:0080167 "response to karrikin" evidence=IEP] [GO:0048364 "root development" evidence=IMP] [GO:0051301 "cell division" evidence=IMP]
ATGGTAGATAATATTACAAGCCCTTTATTTGAGTCTCCTCCTCCTCCTCCTCCTCCTCCTCCTCCACACAAATCCAATCTGCCAATGTTATATTATGGCCTAGTAGTTGTTGGCACAGCTGCTATAGTGCTAGCTGTTTACAACCTTATAATCATCAAGTGGTGCGCTCAACGTGGAGGCCGATCAGGGCAGGGACCAAATGTGTTTACAGAGGTAACAGCAAGCCAGAGTTTTGAACACTCCAACAGCAACTTGCCGTCTAGTTTCAAGTACAAAAAGGGAAAAATAGACGGTGACCAAGACCAGGGAAGTGGCTATGAATGTGCTGTTTGCTTATCGGCTTTTGAAGAGGGAGAAGAGGTTAGGCAATTGCCAAGGTGTAAGCACTCATTTCATGCT…
PgmiR31	pupative-target:POPTR_0006s08525.1|PACid:18213855:[30,49]	Leucine-rich repeat (LRR) family protein	[GO:0004672 "protein kinase activity" evidence=IEA] [GO:0004674 "protein serine/threonine kinase activity" evidence=IEA;ISS] [GO:0005524 "ATP binding" evidence=IEA;ISS] [GO:0005886 "plasma membrane" evidence=ISM;IDA]	[GO:0006468 "protein phosphorylation" evidence=IEA;ISS] [GO:0007169 "transmembrane receptor protein tyrosine kinase signaling pathway" evidence=ISS] [GO:0016301 "kinase activity" evidence=ISS] [GO:0016772 "transferase activity, transferring phosphorus-containing groups" evidence=IEA]
ATGGTGTTCTCAAAACCTGCAGCCTCTCTCAGCTCCTCCTCCTCCTCCTCTATTCTTTCAACACCAAAAATCGACATCTCTACTCTCGAAGCCTCGGTCAAGCCAAGTTCAATCCAGCCATGGTCTTTTTCCCAGCCTCATGGGACTTCCCCACCGGCCCCTGTGCATCACCTTGATCCAGATGGCCACTCGGGCCAACTCACCCCACTCATCTCCCAACTCACTAGCCTCACTATCCTCAACCCTGTAGACAACAACTTCTATGGCCTTATCCTCTCCTCCATCTCCTCGCTTATCCACCTACAAACCTTGACTCTGCATTCCGACTCGTTCTCTGGCGTAGTCTCTAACTCAATCGCCAACCTTAAATCCCTTGAATCTTTAGACTTTTCACATAAT…
PgmiR31	pupative-target:POPTR_0006s25710.1|PACid:18213863:[246,265]	ARM repeat superfamily protein	[GO:0003674 "molecular_function" evidence=ND] [GO:0005575 "cellular_component" evidence=ND] [GO:0005576 "extracellular region" evidence=IEA]	[GO:0006953 "acute-phase response" evidence=IEA] [GO:0008150 "biological_process" evidence=ND]
ATGAAAACCCACCATCCAAAACTCAAAACACAGCCACGACCACTCTTTTTTTGTGGTTTCTTTCGCCAATGCACAGAAACTACTTTAAGTCCCACTACACCCAACCCACCTGCTCTTCCTATCTCCTCCACTATTCCTACTCCAGCACCACCACCCCAAACAGCAGCAGCACCACCTCCAGCACCACCACCACCACCACAACAATTACCTAACCAACCCCACCAAAAGTCCACCCAAGCTGAATCCTCTTCCTCCTCCTCCTCCACTACCACCTCCCAAAGTTTCACTCAATGGAGATTCCCTCTCTCGAACTCCCCACTCCACCAACCCAGACCCGAACCCGAACCCGAACCGAATCAAGACTCCGCCTTTATACCACCGTTGGCTCCTCCCATGCAC…
PgmiR31	pupative-target:POPTR_0138s00250.1|PACid:18214049:[773,792]	cysteine-rich RLK (RECEPTOR-like protein kinase) 25	[GO:0004672 "protein kinase activity" evidence=IEA] [GO:0005524 "ATP binding" evidence=IEA] [GO:0005576 "extracellular region" evidence=ISM] [GO:0006468 "protein phosphorylation" evidence=IEA]	[GO:0016772 "transferase activity, transferring phosphorus-containing groups" evidence=IEA] [GO:0000041 "transition metal ion transport" evidence=RCA] [GO:0006826 "iron ion transport" evidence=RCA] [GO:0010106 "cellular response to iron ion starvation" evidence=RCA] [GO:0010167 "response to nitrate" evidence=RCA] [GO:0010413 "glucuronoxylan metabolic process" evidence=RCA] [GO:0015706 "nitrate tr…
ATGAACTCTCTCAAATATTACGTTATCCTGCTCTCGTTGCTTACCCTTGCCATTATCACTCTAGCACAGGAGGATGCCAATTATCTCCATCATAATTGCCAAAACGCATCCACCTCCGCAATAAACAGCACCTACCGAGTCAATCTAAATCTCCTCCTCTCTTCACTTGCCTCAAACGCAACCCGGAATAATACCAATGGATTCTACAACACCTCTTTCGGGCAGAACACTGATCAAGTGTACGGCCTGTTTATCTGCCGTGGCGATCTTAGCAACACTGTTTGCCGAAATTGTGTCACCTTCGCCACCGAAGATATAGTCCACCGTTGCCCAATCGGAATAGCGTCCATTGTGTATTACGATGAGTGCATCCTACGTTACTCTAACGTGAACATTTTC…
PgmiR31	pupative-target:POPTR_0018s14790.1|PACid:18214425:[1211,1230]	LRX2 leucine-rich repeat/extensin 2	[GO:0009927 "histidine phosphotransfer kinase activity" evidence=NAS] [GO:0009505 "plant-type cell wall" evidence=IDA]	[GO:0000904 "cell morphogenesis involved in differentiation" evidence=IMP] [GO:0009826 "unidimensional cell growth" evidence=IMP] [GO:0010054 "trichoblast differentiation" evidence=RCA;IMP] [GO:0005199 "structural constituent of cell wall" evidence=ISS] [GO:0009506 "plasmodesma" evidence=IDA]
ATGCCTCCTCCTCGCTCCTTCTTGATTCTTTTCTTGCTTGTTTCCACTCCCTCTTTCCTCTTCCAGATCTCCTCTGCGGCCCATGAAGATGGAGATCATGATATAAACGTAGATTCAACCCTCAAGTTCGAGAACCCTCGGATCCGCCGAGCCTACATTGCCTTGCAGTCATGGAAGCAAGCCATCTTTTCAGACCCATTCAACTTCACAGCCAATTGGAATGGCTCAGACGTGTGTTCTTACATGGGAGTCTTCTGTGCTCCATCTCCCAAAAACAAGAAAATAAGGGTGGTGGCTGGCATTGACCTCAACCACGCTGACATTGCTGGCTACCTCCCTACCGAGCTCGGCCTTATCATCGATCTGGCGCTCCTCCATATCAACTCCAACAGATTCTGT…
PgmiR31	pupative-target:POPTR_0018s08180.1|PACid:18214758:[118,137]	alpha/beta-Hydrolases superfamily protein	[GO:0003676 "nucleic acid binding" evidence=IEA] [GO:0005634 "nucleus" evidence=ISM] [GO:0008150 "biological_process" evidence=ND] [GO:0008270 "zinc ion binding" evidence=IEA]
ATGTCAACGATGGCAGAGATGGAGCCACTTACATCAGGAGCGAGCAATCGAATAATCCCAATCTTGAAAACCCTAAGAGCTTCTCTCCTCTACATTCATTCACTTCTCTTTTCCGTCCTTCTCCTCCTCCTCCCTCGTCGTTACCGCCGCAGTTACACGGCGGACTCCGCAGCGGAGCAATCGCCTAGAAAGTCAGTGAAACGATGGAGATTGGAGGAGGAAGATACTATAAAAAGGAGAGCTCTTGCTGAGGGTATCGATATGACGACCGGTAACGAAGACTGCCGGTGGAGTACGTTCTTGTTCTTTGGTGTTAGACGAAATGCACTCTTCACCAGGTCTTGGTTTCCGGTAACCGGGCAAAAGAAGGGCATTTTGGTTATTATTCATGGCCTTAAT…
PgmiR31	pupative-target:POPTR_0018s08180.2|PACid:18214759:[118,137]	alpha/beta-Hydrolases superfamily protein	[GO:0003676 "nucleic acid binding" evidence=IEA] [GO:0005634 "nucleus" evidence=ISM] [GO:0008150 "biological_process" evidence=ND] [GO:0008270 "zinc ion binding" evidence=IEA]
ATGTCAACGATGGCAGAGATGGAGCCACTTACATCAGGAGCGAGCAATCGAATAATCCCAATCTTGAAAACCCTAAGAGCTTCTCTCCTCTACATTCATTCACTTCTCTTTTCCGTCCTTCTCCTCCTCCTCCCTCGTCGTTACCGCCGCAGTTACACGGCGGACTCCGCAGCGGAGCAATCGCCTAGAAAGTCAGTGAAACGATGGAGATTGGAGGAGGAAGATACTATAAAAAGGAGAGCTCTTGCTGAGGGTATCGATATGACGACCGGTAACGAAGACTGCCGGTGGAGTACGTTCTTGTTCTTTGGTGTTAGACGAAATGCACTCTTCACCAGGTCTTGGTTTCCGGTAACCGGGCAAAAGAAGGGCATTTTGGTTATTATTCATGGCCTTAAT…
PgmiR31	pupative-target:POPTR_0018s12930.1|PACid:18214772:[389,408]	UCC1 uclacyanin 1	[GO:0003677 "DNA binding" evidence=IEA] [GO:0005634 "nucleus" evidence=IEA]	[GO:0006355 "regulation of transcription, DNA-dependent" evidence=IEA] [GO:0006357 "regulation of transcription from RNA polymerase II promoter" evidence=ISO] [GO:0006368 "transcription elongation from RNA polymerase II promoter" evidence=ISO] [GO:0008023 "transcription elongation factor complex" evidence=ISO] [GO:0016021 "integral to membrane" evidence=IEA]
ATGGCAAGAGGACTCGACATGGCGTTCCTTGCAGCAATTGCTGTAGCTGCTTTGATACACGGCTCAGCAGCACAATCAACCCATACGGTAGGTGATACCACAGGTTGGGCCATTCCTCCTACTGGTTCTGCTTTCTACTCAACGTGGGCTGCAAGCCAAAACTTCAGTGTTGATGACATTCTAGTTTTTAATTTTGCGGCCAATACTCATGATGTTGCCAAGGTGACAAAGGCAGATTACGATGCCTGCACCACAACTAGTCCCATTTCTTTGTTCGCCACCCCCCAAGTAAGAATCACCATTAATGCTTCAGGAGAGCACTATTTCCTTTGCAATTTTACTGGCCATTGCTCTGGTGGTCAAAAGTTGATGATCAATGTTAGTGCTGCATCTTCTTCT…
PgmiR31	pupative-target:POPTR_0018s01390.1|PACid:18214850:[30,49]	Protein of unknown function, DUF642
ATGCTCTCTCCCTCCTTCGCACTACATGCCTTCTCCTCCTCCTCCTCCTCCTCCTCTCTGTCTTTCCCTTGGACAAGAAATTGTAAAGGACTTGAAATGAGAGGAGCCGCCGTGTTGTTGTCGGTGCTGCTGTTTGCCACTAATTGCCACTTTGCCTTCTCTTTCATAGAAGGGCTAGTAGAGAATGGCAACTTCGAGCTTAGCCCGAAGCAATCGGATATGAAAGGAACACAGATGATCGGACGCTATGCATTACCAAAATGGGAGATTTCAGGCTTCGTGGAGTACATCAAAGCAGGCCAGAAACAAGGGGACATGTTGCTAGTAGTGCCAGAAGGAGCCTATGCAATAAGGCTTGGAAATGAGGCATCAATTAAGCAAAGACTGAATCTTACAAAG…
PgmiR31	pupative-target:POPTR_0018s00560.1|PACid:18214874:[144,163]	ARM repeat superfamily protein	[GO:0003674 "molecular_function" evidence=ND] [GO:0005575 "cellular_component" evidence=ND] [GO:0005576 "extracellular region" evidence=IEA]	[GO:0006953 "acute-phase response" evidence=IEA] [GO:0008150 "biological_process" evidence=ND]
ATGAATGCACATAAACTAATCTTAGTCCCACCACTCCTAACCCACCTTTTCTCCCTCTACCTCCCACCACAACAAGCACCACCACCACATCCTCCCCAGCAACATTCTAACCAACCCCACCAAAAATCCCCTCAAGCTGAATCCTCTTCCTCCTCCTCCTCCACTTCAACCTCTCAAAGCTTCACCCAAGGCAGATTCCCTCTCTCAAACTCCCCACCCCACCAACCCAAACGTCCTAAACCTGACCTGAATCAACGCTCCACCTTCTTACAACAATTGGCACCACTAGTGCAGTCCACCAACCTCCAAGAACTCCTCCACATGGCTGAGCTGCAACTTACCAAAGGCTTGGACCGAGCAACTTTCTGCTCTATATTTTCTCGAACATTCACTCGTATC…
PgmiR31	pupative-target:POPTR_0018s11780.1|PACid:18214875:[1376,1395]	AP2/B3 transcription factor family protein	[GO:0003677 "DNA binding" evidence=IEA;IDA] [GO:0005634 "nucleus" evidence=ISM;ISS;IDA] [GO:0006355 "regulation of transcription, DNA-dependent" evidence=IEA;ISS]	[GO:0009741 "response to brassinosteroid stimulus" evidence=IEP] [GO:0009910 "negative regulation of flower development" evidence=IMP [GO:0009963 "positive regulation of flavonoid biosynthetic process" evidence=RCA]
ATGGAAGATGAAACTGTGAGCTTGATTTCAAATGGAGAAACATCTGTAGTTGAAGAATTTTCAGATTCAAATAGCAGCACTCATCCATTTCCAGCAAGCAAGCGTGCAAGGTCTGGCAGTAATATTAGCGCTTCAAAATTCAAAGGGGTTGTGCCACTGCCAAATGGTCACTGGGGTTGTCAAATATATGCCAACCACCAACGGATTTGGCTTGGAACCTTTAAATCTGAAAAGGAGGCAGCTATGGCTTATGATAGTGCAGCAATAAAACTCCGGAGTGGCGATTCCCGGAGAAATTTCCCCCTAACTGATGTAACTGTTGAAGAGCCAAAATTTCAAAGTTATTTCAGTACTGAAGTCGTGCTTAATATGATAAAGGATGGTACCTACCAATGCAAG…
PgmiR31	pupative-target:POPTR_0018s14060.1|PACid:18214966:[12,31]	Pentatricopeptide repeat (PPR) superfamily protein	[GO:0005739 "mitochondrion" evidence=ISM;IDA] [GO:0008150 "biological_process" evidence=ND] [GO:0003723 "RNA binding" evidence=IDA]	[GO:0000966 "RNA 5'-end processing" evidence=IMP]
ATGTCTTTCTCTCCTTCCTCCTCCTCCTCCTCTTCTTCTGTACAAACTCTACTCAAAAGTGGGTTCTCTCCAACTCTCAAATCCATCAACCAATTTCTCCACTTTCTTTCAAAATCCCACAAATACGAATTGATCACTCACTTTTTCTGTCAAATTAATCGAAACAAGATCAAATGCAACCCCCAAACTCATTCAGTTTTCACCTGTGCTCTCCTCAAACTCGACAAATTTGAAGAAGCAGAGCATTTTATGAAGACCCAGATGGAGAGATCTTTAAAAGTTTCAGGATTTGGCGTTTGGGATTCTTTAATTCGAGGTTTTAGTGTCAATAAAAAGGACCCTGAGAAGGGTTTGTCGATACTAAAAGATTGCTTGAGGAATTATGGTATTTTGCCTTCT…
PgmiR31	pupative-target:POPTR_0018s02490.1|PACid:18215331:[2513,2532]	Actin-binding FH2 (Formin Homology) protein	[GO:0003779 "actin binding" evidence=IEA;ISS] [GO:0005737 "cytoplasm" evidence=ISM]	[GO:0030036 "actin cytoskeleton organization" evidence=IEA] [GO:0005819 "spindle" evidence=IDA] [GO:0007015 "actin filament organization" evidence=RCA]
ATGGCTTTGTTTAGAAAGTTCTTCTATAGAAAACCACCTGATGGGCTGTTGGAGATCTCTGAAAGGGTTTACGTCTTTGATTGCTGCTATTGTATGGATACTTTTGAAGAGGAAGAATATAAAGTGTACATACGAGGCATAGTGGGTAAGCTTCGTAACCATTTGCCTGATGCTTCATTTATGGTGTTTAATTTCCAAGAAGGTGAAAATGAAAGTCAGATTGGTAGTGTATTGTCTGAATTTGACATGACTGTGATGGACTATCCTCGGCACTATGAAAGTTTCCCCTTGCTCTCAATGGAGATGATTCATCATTCCTTGCGGTCTAGCGAAAGCTGGCTGTCACTTGGGCAACAAAATGTGGTCTTGATGCATTGCGAACGAGGGGGGTGGCCGGTT…
PgmiR31	pupative-target:POPTR_0018s02490.1|PACid:18215331:[3430,3449]	Actin-binding FH2 (Formin Homology) protein	[GO:0003779 "actin binding" evidence=IEA;ISS] [GO:0005737 "cytoplasm" evidence=ISM]	[GO:0030036 "actin cytoskeleton organization" evidence=IEA] [GO:0005819 "spindle" evidence=IDA] [GO:0007015 "actin filament organization" evidence=RCA]
ATGGCTTTGTTTAGAAAGTTCTTCTATAGAAAACCACCTGATGGGCTGTTGGAGATCTCTGAAAGGGTTTACGTCTTTGATTGCTGCTATTGTATGGATACTTTTGAAGAGGAAGAATATAAAGTGTACATACGAGGCATAGTGGGTAAGCTTCGTAACCATTTGCCTGATGCTTCATTTATGGTGTTTAATTTCCAAGAAGGTGAAAATGAAAGTCAGATTGGTAGTGTATTGTCTGAATTTGACATGACTGTGATGGACTATCCTCGGCACTATGAAAGTTTCCCCTTGCTCTCAATGGAGATGATTCATCATTCCTTGCGGTCTAGCGAAAGCTGGCTGTCACTTGGGCAACAAAATGTGGTCTTGATGCATTGCGAACGAGGGGGGTGGCCGGTT…
PgmiR31	pupative-target:POPTR_0018s02490.2|PACid:18215332:[2513,2532]	Actin-binding FH2 (Formin Homology) protein	[GO:0003779 "actin binding" evidence=IEA;ISS] [GO:0005737 "cytoplasm" evidence=ISM]	[GO:0030036 "actin cytoskeleton organization" evidence=IEA] [GO:0005819 "spindle" evidence=IDA] [GO:0007015 "actin filament organization" evidence=RCA]
ATGGCTTTGTTTAGAAAGTTCTTCTATAGAAAACCACCTGATGGGCTGTTGGAGATCTCTGAAAGGGTTTACGTCTTTGATTGCTGCTATTGTATGGATACTTTTGAAGAGGAAGAATATAAAGTGTACATACGAGGCATAGTGGGTAAGCTTCGTAACCATTTGCCTGATGCTTCATTTATGGTGTTTAATTTCCAAGAAGGTGAAAATGAAAGTCAGATTGGTAGTGTATTGTCTGAATTTGACATGACTGTGATGGACTATCCTCGGCACTATGAAAGTTTCCCCTTGCTCTCAATGGAGATGATTCATCATTCCTTGCGGTCTAGCGAAAGCTGGCTGTCACTTGGGCAACAAAATGTGGTCTTGATGCATTGCGAACGAGGGGGGTGGCCGGTT…
PgmiR31	pupative-target:POPTR_0018s06150.1|PACid:18215553:[1217,1236]	Leucine-rich repeat (LRR) family protein	[GO:0004672 "protein kinase activity" evidence=IEA] [GO:0004674 "protein serine/threonine kinase activity" evidence=IEA;ISS] [GO:0005524 "ATP binding" evidence=IEA;ISS] [GO:0005886 "plasma membrane" evidence=ISM;IDA]	[GO:0006468 "protein phosphorylation" evidence=IEA;ISS] [GO:0007169 "transmembrane receptor protein tyrosine kinase signaling pathway" evidence=ISS] [GO:0016301 "kinase activity" evidence=ISS] [GO:0016772 "transferase activity, transferring phosphorus-containing groups" evidence=IEA]
ATGAAGAAGACGACCCACTCCCATCTTCATCTCTCACTTCTCATTGCCTTGTTTCTTGGCACAGTTGTGTGCCTCTCTGCTGCTAAGCAAGCACCGACTATCTCTAGCTATGGAGGCCTCAGTGACGCCGACGCTATGTACATCAAGAAGCGGCAGCTTCTTTACTACAAAGACGAATTTGGTGACAGAGGAGAGAGAGTCACAGTAGACCCATCTCTTGTTTTTCCGAATCCAAGACTTAGAAATGCTTACATAGCATTACAGGCTTGGAAACAAGCCATCTTCTCAGACCCTCTAAACCTTACAGCCAATTGGGTTGGATCCCAAGTTTGCAACTATGAGGGGGTTTTCTGCGCTCCAGCTCCGGACAACAAAACAATCCGTACAGTTGCCGGCATT…
PgmiR31	pupative-target:POPTR_0018s13780.1|PACid:18215767:[25,44]	Leucine-rich repeat protein kinase family protein	[GO:0004672 "protein kinase activity" evidence=IEA] [GO:0004674 "protein serine/threonine kinase activity" evidence=IEA;ISS] [GO:0005524 "ATP binding" evidence=IEA;ISS] [GO:0005886 "plasma membrane" evidence=ISM;IDA]	[GO:0006468 "protein phosphorylation" evidence=IEA;ISS] [GO:0007169 "transmembrane receptor protein tyrosine kinase signaling pathway" evidence=ISS] [GO:0016301 "kinase activity" evidence=ISS] [GO:0016772 "transferase activity, transferring phosphorus-containing groups" evidence=IEA]
ATGGCTGACCTTCTTCTCTCTTTCTTTCTCCTCCTCTTTCTCCTCCTCTCCACCACCACAACAACCACCGCGGATGATGCAGGCACCATGCTAAAACTAGCCTCTGCCCTAACCCCAACACCAAAAGGCTGGTCAACAACAAACACCAATGGTTACTGCAAGTGGAATGGTGTTAAATGTGATAACTCCAACAATGTGATTTCCATTAACTTAGCTTCTCAAGGTCTTTCAGGGACTCTCCCATCTGAGCTTTCAACGCTTTCTCAGCTTCAAAGTTTTTCTCTTCAAGACAACAAGCTGATCGGTCCTTTGCCTTCTCTTGCAAATTTAGCTTTTTTGAGAGAAGTTTATATTGGTACTAATAATTTTACCAGTATCCCTGCAGATTTCTTTAAAGGG…
PgmiR31	pupative-target:POPTR_1940s00210.1|PACid:18215900:[44,63]	UCC1 uclacyanin 1	[GO:0003677 "DNA binding" evidence=IEA] [GO:0005634 "nucleus" evidence=IEA]	[GO:0006355 "regulation of transcription, DNA-dependent" evidence=IEA] [GO:0006357 "regulation of transcription from RNA polymerase II promoter" evidence=ISO] [GO:0006368 "transcription elongation from RNA polymerase II promoter" evidence=ISO] [GO:0008023 "transcription elongation factor complex" evidence=ISO] [GO:0016021 "integral to membrane" evidence=IEA]
GTATATCCCCCACCACCTACTTCACGTCCACCAAAGCAGGAGGTGCGTCCTCCTCCTCCTCCTCCTCCTCCTCCTCCGCCGTCTTGTCCAGCACCAGTGCAAGGGTACTATGAAGCCGGTCCTTATGTGGCACCACCTCCAGTTAGTGACCCTATGAAATATGGTCCTCAACACCTCCAACAGCCACCTCCTCCAGAAAGAACTAGTCAGAGGGATGATGACTTTGGCACAGGATGGTAA
PgmiR31	pupative-target:POPTR_0003s08890.1|PACid:18216165:[47,66]	lsd one like 1	[GO:0005515 "protein binding" evidence=IPI] [GO:0005634 "nucleus" evidence=IMP]	[GO:0060548 "negative regulation of cell death" evidence=IMP] [GO:0031348 "negative regulation of defense response" evidence=IMP] [GO:0034051 "negative regulation of plant-type hypersensitive response" evidence=IMP] [GO:0045595 "regulation of cell differentiation" evidence=IMP]
ATGCCAGTTCCTCTTGCACCTTATCCAACACCTCCAGCCCCATATGCTCCTACCCCTCCTCCTCCTCCTCCTCCTCCTCCAGCAGCCAATGGTGCACAGAGCCAGCTTGTGTGTTCTGGATGTCGAAACCTGTTGCTCTTTCCAGTTGGAGCAACCTCTGTATGCTGTGCTGTTTGCAATGCAGTCACAGCTGTGCCACCTCCTGGCACGGAAATGGCCCAGTTGGTTTGTGGAGGTTGCCACACCTTACTCATGTACATCCGTGGAGCAACCAGTGTGCAGTGTTCTTGTTGTCACACAGTCAATCTAGCCTTGGAGGCAAATCAAGTGGCACATGTCAATTGCGGGAACTGCAGGATGCTGCTGATGTACCAATATGGAGCACGGTCTGTGAAATGT…
PgmiR31	pupative-target:POPTR_0003s05380.1|PACid:18216204:[13,32]	Late embryogenesis abundant (LEA) hydroxyproline-rich glycoprotein family	[GO:0003674 "molecular_function" evidence=ND] [GO:0005634 "nucleus" evidence=ISM] [GO:0008150 "biological_process" evidence=ND]	[GO:0000902 "cell morphogenesis" evidence=RCA] [GO:0016049 "cell growth" evidence=RCA] [GO:0048193 "Golgi vesicle transport" evidence=RCA]
ATGATAACTACCGTGTTCCTCCTCCTCCTCCTCCTTTCAGCACTTGTCTATGTTTTTTGGCCGTCCGATCCCATGATCAAGGTCGTAGGGCTGCGCCTAGACAAGATACGCATACACACCTTGCCCATAATTAATATTGATCTATCTTTGTATGTTACTTTAAGAGTACGCAACGTCGATGTGTATTCCATGGATTTTAGAAGCCTTGATGTTGCTGTAAGGTACAAAGGGAAGAGACTGGGTCACGTGAGATCCGATCATGGACACGTGAGGGCACTAGGATCATCCTACGTGGATGCTGAAATAGATTTAAGGGGGATCAGTGTTTTGTCCGGCGTGGTGTCCTTGCTTGAGGACTTGGGTAGGGGTACGGTCCCGTTTGATACTGTCACTGAGGTT…
PgmiR31	pupative-target:POPTR_0003s14330.1|PACid:18216488:[28,47]	UCC1 uclacyanin 1	[GO:0003677 "DNA binding" evidence=IEA] [GO:0005634 "nucleus" evidence=IEA]	[GO:0006355 "regulation of transcription, DNA-dependent" evidence=IEA] [GO:0006357 "regulation of transcription from RNA polymerase II promoter" evidence=ISO] [GO:0006368 "transcription elongation from RNA polymerase II promoter" evidence=ISO] [GO:0008023 "transcription elongation factor complex" evidence=ISO] [GO:0016021 "integral to membrane" evidence=IEA]
ATGGGTTCTCAGACCAAAACTATTCTTCTCATCCTCCTCCTCCTCTTCATTGATTTATCTGCAGCCAGATTTTCAGGCATCCAGGAGGGCCATATTCTGCCAAATCCACCAAGTGAGCTCATTTATGAAGTGGAGATGAGAAAGCTCACAGAGATGGAGGCTATGGTGGACTACCAAAAAGATCCGGTGCCTAATCCTAAACACGAACCACACCCCTGA
PgmiR31	pupative-target:POPTR_0003s06350.1|PACid:18216704:[188,207]	hydroxyproline-rich glycoprotein family protein	[GO:0003674 "molecular_function" evidence=ND] [GO:0008150 "biological_process" evidence=ND]
ATGGACACGAAATCATCAATCACCTCCATCTCTCTGATTTTAGGGCTTATATTCACCTTTTGTGCGCTTCTTGTTGAATCACAATCACAGAACGGTCCTTCACCACCCTCGCCGCCGCCGTCTCCGCCGCCGCCCTTTCCACCGCCTCCATCACCACCCCCTCCACCTCCACCTCTACCTCCACCTCCATCACCACCTCCTCCTCCTCCACCTCCACCTCCACCTCCATCAAAATCACCTCCACCTCCGCCGAGAAAGAAACTGCAGCCACCACCCCCGCCACCAAGGGATAGGTCTACTGGAAACGTAATGAGAAGGAGAAGTCATCCACCACCACCACCACCACCACCATCGAAGAATCACCAGATGAATAGTGGGAAAAAGATTGGGTTACTGTTT…
PgmiR31	pupative-target:POPTR_0003s06350.1|PACid:18216704:[209,228]	hydroxyproline-rich glycoprotein family protein	[GO:0003674 "molecular_function" evidence=ND] [GO:0008150 "biological_process" evidence=ND]
ATGGACACGAAATCATCAATCACCTCCATCTCTCTGATTTTAGGGCTTATATTCACCTTTTGTGCGCTTCTTGTTGAATCACAATCACAGAACGGTCCTTCACCACCCTCGCCGCCGCCGTCTCCGCCGCCGCCCTTTCCACCGCCTCCATCACCACCCCCTCCACCTCCACCTCTACCTCCACCTCCATCACCACCTCCTCCTCCTCCACCTCCACCTCCACCTCCATCAAAATCACCTCCACCTCCGCCGAGAAAGAAACTGCAGCCACCACCCCCGCCACCAAGGGATAGGTCTACTGGAAACGTAATGAGAAGGAGAAGTCATCCACCACCACCACCACCACCACCATCGAAGAATCACCAGATGAATAGTGGGAAAAAGATTGGGTTACTGTTT…
PgmiR31	pupative-target:POPTR_0003s17430.1|PACid:18216769:[134,153]	Leucine-rich repeat receptor-like protein kinase family protein	[GO:0004672 "protein kinase activity" evidence=IEA] [GO:0004674 "protein serine/threonine kinase activity" evidence=IEA;ISS] [GO:0005524 "ATP binding" evidence=IEA;ISS] [GO:0005886 "plasma membrane" evidence=ISM;IDA]	[GO:0006468 "protein phosphorylation" evidence=IEA;ISS] [GO:0007169 "transmembrane receptor protein tyrosine kinase signaling pathway" evidence=ISS] [GO:0016301 "kinase activity" evidence=ISS] [GO:0016772 "transferase activity, transferring phosphorus-containing groups" evidence=IEA]
ATGTTTCAGCGCGCCCAGAGAGAGAGAGAGAGAGAAGTAGAAGTAGCAAAACCCAAAGATGCAAACCCGAGGAGAAAGTTTTGGAAATTGAGGCAAATGTCGATACCCAGCTCGAGGCAAAACCTCCTCTTCTCTTCTCCTCCTCCTCCTCCTACTTCATTATCTTTCTTTATCCTTAACACTCTTCTCTCAGCTCTTCTTTTCGCTTCTGCTGCTGCAATACCAAATCATGAAGCCTCTATTCTCTTTTCTTGGCTACATTCCTCTCCTTCAATACCTTCTTCTTTATCTAATTGGAACAATCTTGATTCCACACCGTGCAAGTGGACCTCCATAACTTGCTCTCCACAAGGTTTTGTCACTGAGATAAACATTCAGTCAGTTCCTCTTCAGATTCCT…
PgmiR31	pupative-target:POPTR_0003s16280.1|PACid:18216782:[1388,1407]	C-terminal domain phosphatase-like 3	[GO:0004721 "phosphoprotein phosphatase activity" evidence=IEA] [GO:0005622 "intracellular" evidence=IEA] [GO:0005634 "nucleus" evidence=ISM;IEA;IDA]	[GO:0008420 "CTD phosphatase activity" evidence=ISS] [GO:0008022 "protein C-terminus binding" evidence=IPI] [GO:0009651 "response to salt stress" evidence=IEP]
ATGGGTAAAAATGAGACCGCCTCCGCCGCCGCCAACGGCAGTGGTAAAATGGAAGACGTGGAAGAAGGGGAAATATCGGATACAGCATCAGTGGAAGAGATCAGTGAAGATGATTTTAATAAGCAAGAAGTTGTTGTAGTGAAAGAAACACCATCATCCACTACCAACAACAACAGCAGCAGCAAACAGAAAGTTTGGACGGTGAGAGATCTATACAAGTATCAAGTTGGAGGTGGATACATGTCTGGCTTGTATAATCTTGCTTGGGCACAAGCTGTTCAAAATAAGCCATTAAATGAGCTGTTTGTTGAGGTGGAAGTTGATGATAGTTCCCAGAAATCATCGGTGTCTTCTGTGAATAGCAGTAAAGAAGATAAGAGAACTGTTGTGATCGATGAT…
PgmiR31	pupative-target:POPTR_0003s16280.1|PACid:18216782:[1409,1428]	C-terminal domain phosphatase-like 3	[GO:0004721 "phosphoprotein phosphatase activity" evidence=IEA] [GO:0005622 "intracellular" evidence=IEA] [GO:0005634 "nucleus" evidence=ISM;IEA;IDA]	[GO:0008420 "CTD phosphatase activity" evidence=ISS] [GO:0008022 "protein C-terminus binding" evidence=IPI] [GO:0009651 "response to salt stress" evidence=IEP]
ATGGGTAAAAATGAGACCGCCTCCGCCGCCGCCAACGGCAGTGGTAAAATGGAAGACGTGGAAGAAGGGGAAATATCGGATACAGCATCAGTGGAAGAGATCAGTGAAGATGATTTTAATAAGCAAGAAGTTGTTGTAGTGAAAGAAACACCATCATCCACTACCAACAACAACAGCAGCAGCAAACAGAAAGTTTGGACGGTGAGAGATCTATACAAGTATCAAGTTGGAGGTGGATACATGTCTGGCTTGTATAATCTTGCTTGGGCACAAGCTGTTCAAAATAAGCCATTAAATGAGCTGTTTGTTGAGGTGGAAGTTGATGATAGTTCCCAGAAATCATCGGTGTCTTCTGTGAATAGCAGTAAAGAAGATAAGAGAACTGTTGTGATCGATGAT…
PgmiR31	pupative-target:POPTR_0003s16280.2|PACid:18216783:[737,756]	C-terminal domain phosphatase-like 3	[GO:0004721 "phosphoprotein phosphatase activity" evidence=IEA] [GO:0005622 "intracellular" evidence=IEA] [GO:0005634 "nucleus" evidence=ISM;IEA;IDA]	[GO:0008420 "CTD phosphatase activity" evidence=ISS] [GO:0008022 "protein C-terminus binding" evidence=IPI] [GO:0009651 "response to salt stress" evidence=IEP]
ATGAACCAAAAATTAAAGGAGCAGAATAAGGGCGTGTTCATGAGGTTTCTGTCCCTTGTAAATAGCCATGATCCTTCATTTTTCTCTCCTGAGCATACCAAAGAGATTGAGCTCATGGTTTCCTCACTGGATTCTCATGATATTTTGTCAAGTTCAAGAGCTGGTGAAGAGAGAGAAACACAGGTTTCTGGTAAAGTGAATGAGAGGGATAATGATTCCTTATCGAAAACTGCAGGTTACGATTTGACTACTATGAATAGATTACCTTCTGCTGCTGAATCTTTTGTTCATAATAAGCCCAACTTTTCAATAGAACCTCCTAAACCAGGTGTACCTAGTTTTAAGAGTAGAGGAGTTTTGCTTCCTTTGCTCGACCTCAAAAAATTTCATGATGAAGAC…
PgmiR31	pupative-target:POPTR_0003s16280.2|PACid:18216783:[758,777]	C-terminal domain phosphatase-like 3	[GO:0004721 "phosphoprotein phosphatase activity" evidence=IEA] [GO:0005622 "intracellular" evidence=IEA] [GO:0005634 "nucleus" evidence=ISM;IEA;IDA]	[GO:0008420 "CTD phosphatase activity" evidence=ISS] [GO:0008022 "protein C-terminus binding" evidence=IPI] [GO:0009651 "response to salt stress" evidence=IEP]
ATGAACCAAAAATTAAAGGAGCAGAATAAGGGCGTGTTCATGAGGTTTCTGTCCCTTGTAAATAGCCATGATCCTTCATTTTTCTCTCCTGAGCATACCAAAGAGATTGAGCTCATGGTTTCCTCACTGGATTCTCATGATATTTTGTCAAGTTCAAGAGCTGGTGAAGAGAGAGAAACACAGGTTTCTGGTAAAGTGAATGAGAGGGATAATGATTCCTTATCGAAAACTGCAGGTTACGATTTGACTACTATGAATAGATTACCTTCTGCTGCTGAATCTTTTGTTCATAATAAGCCCAACTTTTCAATAGAACCTCCTAAACCAGGTGTACCTAGTTTTAAGAGTAGAGGAGTTTTGCTTCCTTTGCTCGACCTCAAAAAATTTCATGATGAAGAC…
PgmiR31	pupative-target:POPTR_0003s10490.1|PACid:18216848:[125,144]	Tetratricopeptide repeat (TPR)-like superfamily protein	[GO:0003674 "molecular_function" evidence=ND] [GO:0005739 "mitochondrion" evidence=ISM]	[GO:0008150 "biological_process" evidence=ND]
ATGCAATCTCTAATGGATATGAGAAGGCTAACGATCACCAAACCCATCTTTATTCAATCCCCGCTTAAACGTCCTTTAACTTGTATCACAACCACGCTTCAAAAACAGCACCAAATACACCCACAAGCTCCTCCTCCTCCTCCATTATTGCAGACACAGACAAATCCACAAGCTTTAAATCAGAGTTTACTCAAAAGGGTGTCTTTAATTCTCTCTAATCCATCTTTGGATTGCGCTAAATGTAAAGAATTAGTCCCCCATTTGTCTCCTCAAGAGTTTGATAGCTGTTTCTTAGCTCTTAAATCAAATGTGAATCCAAAAACAGCTTTGAATTTCTTTCATTTTGTATCCGAGACTTGTAAGTTTCGTTTCACAGCTCGATCTTATTGTGTTTTGATT…
PgmiR31	pupative-target:POPTR_0002s04660.1|PACid:18246077:[47,66]	bZIP transcription factor family protein	[GO:0003700 "sequence-specific DNA binding transcription factor activity" evidence=IEA;ISS;IDA] [GO:0005634 "nucleus" evidence=ISM]	[GO:0045893 "positive regulation of transcription, DNA-dependent" evidence=IDA] [GO:2000693 "positive regulation of seed maturation" evidence=IDA] [GO:0007165 "signal transduction" evidence=RCA] [GO:0009723 "response to ethylene stimulus" evidence=RCA] [GO:0009755 "hormone-mediated signaling pathway" evidence=RCA]
ATGAATAGTGTCTTCTCAGTGGACGATTTCTCCGACCCGTTCTGGCTGTCTCCTCCTCCTCCGCCATCATCAACGGATCCGAAGATGAATAGAAGCGAATCGGAATGGGCCTTTGAGAATTTTCTACAAGAAATGGCTTCCGTACCTTCCTCCGCCAGCGAAACCCACACCGCCGCTCCTTCGGTGCTTTCTCAATCGTCCACGTCATCGATACCTCCTGACAATGGCGAGGATGAAGTTGTGGAGATCACAAAACATCCAATTCACCACCACCACCAACATCCAATTCCTAACCCACATCCAATTCCTAACCCACATCCGCAACCGCTGGATCGCAATCTAACGGCACCGATTGATTCCGAGGAGTACCGTGCTCTTCTCAAGTCGAAGCTCGATCTC…
PgmiR31	pupative-target:POPTR_0002s00290.1|PACid:18246614:[368,387]	SAUR-like auxin-responsive protein family	[GO:0003674 "molecular_function" evidence=ND] [GO:0005634 "nucleus" evidence=ISM]	[GO:0009733 "response to auxin stimulus" evidence=ISS]
ATGAGTGGAATCGTTAGAAAGCTATGGTGCTGCGGAGCAAAAGGGTTCCCGTCCGCAGACGACTCAGCTGAAGATCAGCTGGCACTACCCCCACCCGAGGGCCACGTTCGAGTGTGCGTTGGGAAAGACAATGTTCAGTGCAGGTTTGAGATGGAAGCCCATTTCTTAAACCATCCTCTATTTGAAGACCTGCTTCGTCTATCTGAACAGGAGCATGGTTACGCTTACGATGGGGCTTTAAGGATTGCCTGCGAGATCCATCTCTTCCAATACCTTCTTCACCTCCTTAAGACTGGTAATCCCACAGCACATTACATGCAACTTCCTGATCTCATTTCCACCTTCCACTCCAGTGCCGCCCACCACAAATATCCTCCTCCCCCTCCTCCTCCCCCGCTT…
PgmiR31	pupative-target:POPTR_0002s15080.1|PACid:18246753:[105,124]	zinc finger protein-related	[GO:0005622 "intracellular" evidence=IEA] [GO:0005737 "cytoplasm" evidence=ISM] [GO:0008150 "biological_process" evidence=ND] [GO:0008270 "zinc ion binding" evidence=IEA]	[GO:0009630 "gravitropism" evidence=RCA]
ATGGCGACCGCACCTCTCCTCCCCACCACTAACTCAACTTCACAAGAGAAACGGCACCGTTCTATCTTCGACGTCCCCACCGATTTCTTCGATGCGTGTCGTTTACTCTCCCCCTCCTCCTCCCCCTCCCCTGCATCAACATCAGTAGCACCCGAAATTCCCTCTCCCATCGAAACTCTAGACGAAGTCGATACGATTTCCAAAAACGGCGTCGAAGTCACAATTCCTAGATGGACCTGTAACACTTGCAAAGCCGAATTCGATTCTCTCCAAGACCAGCGGTTTCACTTTAAATCCGATATTCATCGAATCAATGTTAAATTAAGCATTGCTGGAAAAGATATTGTTAAAGAGGAAGATTTTGATGAATCATTCAAAGATTGTGATATCTCGAGCGTG…
PgmiR31	pupative-target:POPTR_0002s15080.2|PACid:18246754:[105,124]	zinc finger protein-related	[GO:0005622 "intracellular" evidence=IEA] [GO:0005737 "cytoplasm" evidence=ISM] [GO:0008150 "biological_process" evidence=ND] [GO:0008270 "zinc ion binding" evidence=IEA]	[GO:0009630 "gravitropism" evidence=RCA]
ATGGCGACCGCACCTCTCCTCCCCACCACTAACTCAACTTCACAAGAGAAACGGCACCGTTCTATCTTCGACGTCCCCACCGATTTCTTCGATGCGTGTCGTTTACTCTCCCCCTCCTCCTCCCCCTCCCCTGCATCAACATCAGTAGCACCCGAAATTCCCTCTCCCATCGAAACTCTAGACGAAGTCGATACGATTTCCAAAAACGGCGTCGAAGTCACAATTCCTAGATGGACCTGTAACACTTGCAAAGCCGAATTCGATTCTCTCCAAGACCAGCGGTTTCACTTTAAATCCGATATTCATCGAATCAATGTTAAATTAAGCATTGCTGGAAAAGATATTGTTAAAGAGGAAGATTTTGATGAATCATTCAAAGATTGTGATATCTCGAGCGTG…
PgmiR31	pupative-target:POPTR_0002s09830.1|PACid:18246886:[383,402]	RNA-binding (RRM/RBD/RNP motifs) family protein	[GO:0000166 "nucleotide binding" evidence=IEA] [GO:0003723 "RNA binding" evidence=ISS] [GO:0005575 "cellular_component" evidence=ND] [GO:0008150 "biological_process" evidence=ND]	[GO:0008380 "RNA splicing" evidence=IEA] [GO:0030154 "cell differentiation" evidence=IEA] [GO:0003729 "mRNA binding" evidence=IEA;IDA]
ATGGCTTATCCACATCATCGATCTCAATTTGGAGATACAACGTTTACAAAAGTTTTTGTTGGGGGACTGGCTTGGGAGACCCCAACTGAGGAAATGCGTAGATACTTTGAGCAGTTTGGGGAGATTCTTGAAGCTGTTATCATTACAGACAAAAACACTGGAAAATCTAAAGGATACGGATTTGTGACTTTTCGTGATCCGGAATCTGCAAGAAGGGCTTGTGCTGAACGAAACCCTGTGATCGATGGCAGAAGAGCGAATTGTAACATTGCTTCACTTGGACGGCCGAGACCTTCACCGCCTCGAGGAAGACCGCAAGGTAGCAATCCCTTCCAGCGAAGTGCACCACCTGGTGCGCCATCATACGGCGGAGTTGCAGCACCATTTCCTCCTCTAGCT…
PgmiR31	pupative-target:POPTR_0035s00240.1|PACid:18247323:[32,51]	Disease resistance protein (TIR-NBS-LRR class) family	[GO:0005515 "protein binding" evidence=IPI] [GO:0005622 "intracellular" evidence=IEA] [GO:0005737 "cytoplasm" evidence=ISM] [GO:0000166 "nucleotide binding" evidence=IEA]	[GO:0006952 "defense response" evidence=IEA;ISS] [GO:0007165 "signal transduction" evidence=IEA] [GO:0043531 "ADP binding" evidence=IEA]
ATGGCTTCCAGCAGCGTGCAAGGAATAACCTCATCTTCATCTTCTCCTCCTCCACTATATATGCATGATGTGTTCCTTAGTTTTAGAGGCAAAGACACCCGGAACAACTTTACTAGTCATCTATATTCTAATCTGACACAAAGAGGCATCGATGTGTACATGGATGATAGGAAGCTCGAGAGAGGAAAGACCATCGAACCTGCTCTTTGGAAGGCCATCGAAGAATCAAGGTTTTCAGTCATTATATTTTCAAGAGATTACGCTTCTTCACCATGGTGCTTGGATGAACTTGTCAAGATTGTTCAGTGCATGAAAGAGATGGGGCAAACTGTTCTGCCAGTTTTTTATGATGTGGATCCCTCAGAGTTTTATGATGTGGATCCCTCAGAGGTAATCGAG…
PgmiR31	pupative-target:POPTR_0035s00400.1|PACid:18247334:[32,51]	disease resistance protein (TIR-NBS-LRR class), putative	[GO:0005515 "protein binding" evidence=IPI] [GO:0005622 "intracellular" evidence=IEA] [GO:0005737 "cytoplasm" evidence=ISM] [GO:0000166 "nucleotide binding" evidence=IEA]	[GO:0006952 "defense response" evidence=IEA;ISS] [GO:0007165 "signal transduction" evidence=IEA] [GO:0043531 "ADP binding" evidence=IEA]
ATGGCTTCCACCAGCGTGCAAGGAATAACCTCATCTTCATCTTCTCCTCCTCCACTATATATGCATGATGTGTTCCTTAGTTTTAGAGGCAAAGAAACCCGGAACAACTTTAGTAGTCATCTATATTCTAATTTGAAACAGAGAGGCATCGATGTATACATGGATGATAGGGAGCTCGAGAGAGGAAAGGCCATCGAACCTGCTCTCTGGAAGGCCATCGAAGAATCAAGGATTTCAGTCGTTATATTTTCAAGAGATTACGCTTCTTCACCATGGTGCCTGGATGAACTTGTCAAGATTGTTCAGTGCATGAAAGAGATGGGGCACACAGTTCTGCCAGTTTTTTATGATGTGGATCCCTCAGATGTAGCCGAGCGGAAACGGAAATATGAGAAAGCC…
PgmiR31	pupative-target:POPTR_0008s21150.1|PACid:18247374:[575,594]	PHD finger family protein	[GO:0003677 "DNA binding" evidence=ISS] [GO:0005634 "nucleus" evidence=ISM] [GO:0006355 "regulation of transcription, DNA-dependent" evidence=ISS]
ATGAAGCGAGAGCGAGATCACCAGTTCGAATGCGGAATATGCGGAGCAGAAGATCGGTATCTCCTCCACAACGTCCGCCACCGTACCCCATCCTACCGCCGCCTTTGCACGAACTGTCTCTTAAAAGACCACCGTGGTCTCTTCTGCCCTTTCTGCTTTAGTGTGTATGAAGAACCACTCCCAATTGATCGATCCATGTGTAACAAATGCCCTTCCATCTCTCACAAACCTTGCATCCCTTCCAATTACCCTCACCACACTCCCTTCATCTGCCCCTCTTGCTCCTCCCCCAATTTCTCCTTCTTTAATCCTACTACAAACGGAGATTCTCCTTCCGGCAGGATCATCGATAGAGATTCCGCCAGAGCGCTTGTTGCTGCCGCCAAGATTGCTGCCGTT…
PgmiR31	pupative-target:POPTR_0008s21940.1|PACid:18247377:[153,172]	zinc ion binding;nucleic acid binding	[GO:0003676 "nucleic acid binding" evidence=IEA] [GO:0005634 "nucleus" evidence=ISM] [GO:0008150 "biological_process" evidence=ND] [GO:0008270 "zinc ion binding" evidence=IEA]
TCCCCCCCTCCATGCTTATCTTCTGCTTTACACTTTCTTCATGGCCAAAAACAAGCAAACTACACGCCGACCCCCTGTTCAAAATCACCAACAGCTCCAAGTAGATTTACCCGACAACTATGTTCTTGCTCTGGCCGCACCACCCCTTCCTCCCCATCCTCCTCCTCCTCCTCCTCTCCCCTCCCCTTCGGTTCCCACCCCCCTTCTAGAGCGGTGGCCGATGGGTCCAGCCTTGACAAATTTTTGATTTTTGCTGAGGAAGTGTTTGTTCCTCAACAAATTGTCTCTTCTCCCTCTACCCCTGATCATGTGCTTGTAGAGGACTACTCTGATGAGGATGCCTATGATGAAGATGAAGTGGATTACTCTGCATCTGGAGGAAGTTCCAAGTTTTTTCGC…
PgmiR31	pupative-target:POPTR_0008s11080.1|PACid:18247784:[107,126]	Protein kinase superfamily protein	[GO:0004672 "protein kinase activity" evidence=IEA] [GO:0004674 "protein serine/threonine kinase activity" evidence=IEA]	[GO:0005199 "structural constituent of cell wall" evidence=IEA] [GO:0005524 "ATP binding" evidence=IEA] [GO:0016772 "transferase activity, transferring phosphorus-containing groups" evidence=IEA] [GO:0051510 "regulation of unidimensional cell growth" evidence=RCA]
ATGGCAACTGTATCTCCATCCCCAAATTCACCCCCCCTGGCTGTTTCATCACCTTCAAACAGTACACCACCCCCGCCATCCACTACTAGCTCATCGCCGCCAGCCTCCTCTCCTCCTCCTCCTACTTCCCCATCTTCACAGCCCAATGCCAATCCACCAAACCCAAGAAACCCTTCAACTCCACCCCCGCCACCTCAACCCGCTCCTCCCGCTCTTTCTAATCCTCCTCCTGCCACACCACTAACCCCTCCACCCACGACATCGCAATCTCCACCTTTATCCGGTAGTGCACCCAACTCCAATTCTCCTCCACCACCATCAGCAACTCCGCCTGTGAGCTCACCCCCACCCCCACCACCACCCTCATCTAATCCACCTTCAATTTCACCTCCACCACCA…
PgmiR31	pupative-target:POPTR_0008s14160.1|PACid:18248079:[99,118]	Nucleotide-diphospho-sugar transferase family protein	[GO:0003674 "molecular_function" evidence=ND] [GO:0008150 "biological_process" evidence=ND] [GO:0009507 "chloroplast" evidence=ISM] [GO:0009543 "chloroplast thylakoid lumen" evidence=ISS]
ATGTTGTCTGAATCCCCCGTGCCCCGTGCCGTACTCGTCTTCGCTTCCATTGCCGTCTTCATTTTGCTCCTCTACGGCGCTTCTGATTCTCCCCCCTTCCTCTCCTCCTCCTCCTCCTCCTCCGGTTACTCCTTTAACATCTTCCCTTCTCTCCTCGGCGGCAGCGATTCTCAAATCCCAATTAATGGTGGTGATGATTATAATAAGCTGGAGAAAGTTCTGAAAGAAGCTGCAATGGAAGATAAGACAGTAATAATTGCTACATTAAATGAAGCATGGGCAGCTCCAAATACAGTTATTGATTTATTCCTTGAAAGCTTCAGAATTGGTCAGGGAACGCGCAGGCTCTTGGATCATCTGGTGATTGTTGCGTTGGATGAAAAGGCGTATAGGCGGTGT…
PgmiR31	pupative-target:POPTR_0008s19400.1|PACid:18248220:[224,243]	PERK12,IGI1 Protein kinase superfamily protein	[GO:0004672 "protein kinase activity" evidence=IEA] [GO:0004674 "protein serine/threonine kinase activity" evidence=IEA]	[GO:0005199 "structural constituent of cell wall" evidence=IEA] [GO:0005524 "ATP binding" evidence=IEA] [GO:0016772 "transferase activity, transferring phosphorus-containing groups" evidence=IEA] [GO:0051510 "regulation of unidimensional cell growth" evidence=RCA]
ATGTCGAATTCGGTGGGGAATCCGCCGCCGGGTTCTTCATCGAACGAGTCTTTTCCTTTGCAAGTTGACACAAATTCCACCCTCAGTTTAGGCCCTTCACCTTCAGCTACTGATGGTGAAGAATCAGCGGCACTCGTTGATGACACAGCTACACCACCGCCTAATTCTACTAATGTTGATTCCCCACAAACACCAGAACCATCTTCACCCCCACCCACTTCGAAATCTCCTCCTCCTCCTCCTCCTCCTTCACCACCACCACCACCACCTCCCAAGTCCAACCATTCTCCACCTCCCAGCCCACCATTAGTCTCAAATTCAACTAAATCAAATTCGTCACCACCACTTAAAATATCTCCGCCACCAAACTCACCACCTCCCTCACCTAATCCTCCTCCT…
PgmiR31	pupative-target:POPTR_0008s19400.1|PACid:18248220:[437,456]	IGI1 Protein kinase superfamily protein	[GO:0004672 "protein kinase activity" evidence=IEA] [GO:0004674 "protein serine/threonine kinase activity" evidence=IEA]	[GO:0005199 "structural constituent of cell wall" evidence=IEA] [GO:0005524 "ATP binding" evidence=IEA] [GO:0016772 "transferase activity, transferring phosphorus-containing groups" evidence=IEA] [GO:0051510 "regulation of unidimensional cell growth" evidence=RCA]
ATGTCGAATTCGGTGGGGAATCCGCCGCCGGGTTCTTCATCGAACGAGTCTTTTCCTTTGCAAGTTGACACAAATTCCACCCTCAGTTTAGGCCCTTCACCTTCAGCTACTGATGGTGAAGAATCAGCGGCACTCGTTGATGACACAGCTACACCACCGCCTAATTCTACTAATGTTGATTCCCCACAAACACCAGAACCATCTTCACCCCCACCCACTTCGAAATCTCCTCCTCCTCCTCCTCCTCCTTCACCACCACCACCACCACCTCCCAAGTCCAACCATTCTCCACCTCCCAGCCCACCATTAGTCTCAAATTCAACTAAATCAAATTCGTCACCACCACTTAAAATATCTCCGCCACCAAACTCACCACCTCCCTCACCTAATCCTCCTCCT…
PgmiR31	pupative-target:POPTR_0008s04110.1|PACid:18248330:[239,258]	AGL62 AGAMOUS-like 62	[GO:0003677 "DNA binding" evidence=IEA;ISS] [GO:0005634 "nucleus" evidence=ISM;IDA] [GO:0005515 "protein binding" evidence=IPI]	[GO:0009559 "embryo sac central cell differentiation" evidence=IMP] [GO:0009612 "response to mechanical stimulus" evidence=RCA] [GO:0019722 "calcium-mediated signaling" evidence=RCA]
ATGGTGAACAAAAAGCCTACCATGGGTCGCCAAAAGATTAAGATTGAAAAAATAGCCAAGAAAAGTCATCTGCAAGTCACCTTCTCTAAGCGACGAGCCGGTCTTTTCAAGAAGGCTAGTGAACTTAGCACGCTTTGTGGAGTTGACATAGCAATGATAGTTTTCTCCCCAGCTCAAAAGGCCTTTTCCTTTGGCCACCCCAGTGTTGATTCCATGATGCATCGGTTTCTCACCGGAAGCCCTCCTCCTCCTCCTCCAAGTTCTGGCCTGCACCAGCTCATTGAAACGCGTCGAGATGCTAATGTCCATGAGCAAAATATGCAGTTAGCTCAGATTCTTAATCAACTAGAGGCCGAAAAGAAGAATGGAGAAGTACTTGACCAAATGAGGAAAGTCAAT…
PgmiR31	pupative-target:POPTR_0008s14760.1|PACid:18248870:[80,99]	SUT2 sucrose transporter 2	[GO:0005351 "sugar:hydrogen symporter activity" evidence=ISS] [GO:0005886 "plasma membrane" evidence=ISM;NAS] [GO:0005887 "integral to plasma membrane" evidence=IEA] [GO:0008506 "sucrose:hydrogen symporter activity" evidence=ISS]	[GO:0008515 "sucrose transmembrane transporter activity" evidence=IEA;IGI;IDA] [GO:0015144 "carbohydrate transmembrane transporter activity" evidence=ISS] [GO:0015770 "sucrose transport" evidence=IEA;NAS;TAS][GO:0009695 "jasmonic acid biosynthetic process" evidence=RCA] [GO:0009753 "response to jasmonic acid stimulus" evidence=RCA] [GO:0010200 "response to chitin" evidence=RCA]
ATGGAGTCGGCGCCGATTCGGGTACCGTACCGGAATCTCAAGAAGGAGATAGAGGTAGAAATGGTGGGTCTGGAAATGGAGTCTCCTCCTTCTCCTCATCGGATCCAGTCTCCTCACACTCATAATTCCGATGCAGATTTGAGATCTCAATCCACTAGACATCATATTAGCTTAATCACTCTTGTTCTCAGCTGCACCGTCGCCGCTGGTGTTCAATTCGGTTGGGCCTTGCAGCTCTCTCTCCTCACTCCCTATATACAGGCAACTCCATCTTCTCTTAAGTTGACTCTTGGAATTGGACATGCCTTTTCGTCCTTCATTTGGCTCTGCGGTCCTATTACAGGCCTTGTGGTTCAACCTTGCGTTGGTATTTGGAGTGATAAATGCTCTTCAAAATTT…
PgmiR31	pupative-target:POPTR_0008s00980.1|PACid:18249138:[506,525]	RNA-binding (RRM/RBD/RNP motifs) family protein	[GO:0000166 "nucleotide binding" evidence=IEA] [GO:0003723 "RNA binding" evidence=ISS] [GO:0005575 "cellular_component" evidence=ND] [GO:0008150 "biological_process" evidence=ND]	[GO:0008380 "RNA splicing" evidence=IEA] [GO:0030154 "cell differentiation" evidence=IEA] [GO:0003729 "mRNA binding" evidence=IEA;IDA]
ATGGCGGGAACAGGTATCCACCCATACCATCAGCAATGGCCGCCAGCACAAGCTCCACCACCCCCCACCGCCCCAGGCGCTCCTCCTCCTTCCATCCACCACGCTCCACCTCACGTCCTCTTCGACAACTCCAATCGCGGCCCTCCCACTCACGAAGAGGTTCGAACAATATTCATCACCGGATTCCCTGACGATGTGAAGGAGAGAGAATTGCAGAATTTGTTAAGATGGTTACCTGGTTATGAGGCTTCGCAAGTTAATTATAAAGGAGATAAAGCTATGGGTTTCGCTCTCTTTTCTTCTTCCCAGCACGCCATTGCTGCTAAAGATTCTCTCCAGGATATGGTTTTTGATGTGGAGACGAAGTCAGTGTTGCATACTGAGATGGCTAAGAAGAAT…
PgmiR31	pupative-target:POPTR_0008s19040.1|PACid:18249367:[402,421]	Octicosapeptide/Phox/Bem1p family protein	[GO:0003674 "molecular_function" evidence=ND] [GO:0005634 "nucleus" evidence=ISM] [GO:0008150 "biological_process" evidence=ND]
ATGGTCGGACCTTCACTTGACACCACCAAGCTTCACCTCAAAGCCCCCTCCTCTGCCCCTGCCACCATCAAGTTCCTCTGCAGTTATGGTGGCAAGATCATCCCCCGTTTTCCCGATGGTAAACTCCGTTATCAAGGTGGCGAGACCCGTGTCATCGGCGTCGACCGTTCCATCTCCTTTGCTGAGTTATTGTTGAAGCTTGGAGATTTGTGTGGCACATCAGTGAGTCTCCGTTGTCAGTTGCCAAAAGAAGATCTAGACGCTCTGGTATCGATCACCTCGGATGAGGATCTAGCAAATCTCATCGAGGAATACGATCGAGCAGGAGCAGCAACCCCGACTGCATCTTTAAAGATCAGGGCCTTCCTTTCGCTCCCGAAAAAAATATATTCTTCCTCT…
PgmiR31	pupative-target:POPTR_0008s19040.1|PACid:18249367:[423,442]	Octicosapeptide/Phox/Bem1p family protein	[GO:0003674 "molecular_function" evidence=ND] [GO:0005634 "nucleus" evidence=ISM] [GO:0008150 "biological_process" evidence=ND]
ATGGTCGGACCTTCACTTGACACCACCAAGCTTCACCTCAAAGCCCCCTCCTCTGCCCCTGCCACCATCAAGTTCCTCTGCAGTTATGGTGGCAAGATCATCCCCCGTTTTCCCGATGGTAAACTCCGTTATCAAGGTGGCGAGACCCGTGTCATCGGCGTCGACCGTTCCATCTCCTTTGCTGAGTTATTGTTGAAGCTTGGAGATTTGTGTGGCACATCAGTGAGTCTCCGTTGTCAGTTGCCAAAAGAAGATCTAGACGCTCTGGTATCGATCACCTCGGATGAGGATCTAGCAAATCTCATCGAGGAATACGATCGAGCAGGAGCAGCAACCCCGACTGCATCTTTAAAGATCAGGGCCTTCCTTTCGCTCCCGAAAAAAATATATTCTTCCTCT…
PgmiR31	pupative-target:POPTR_0008s19040.2|PACid:18249368:[402,421]	Octicosapeptide/Phox/Bem1p family protein	[GO:0003674 "molecular_function" evidence=ND] [GO:0005634 "nucleus" evidence=ISM] [GO:0008150 "biological_process" evidence=ND]
ATGGTCGGACCTTCACTTGACACCACCAAGCTTCACCTCAAAGCCCCCTCCTCTGCCCCTGCCACCATCAAGTTCCTCTGCAGTTATGGTGGCAAGATCATCCCCCGTTTTCCCGATGGTAAACTCCGTTATCAAGGTGGCGAGACCCGTGTCATCGGCGTCGACCGTTCCATCTCCTTTGCTGAGTTATTGTTGAAGCTTGGAGATTTGTGTGGCACATCAGTGAGTCTCCGTTGTCAGTTGCCAAAAGAAGATCTAGACGCTCTGGTATCGATCACCTCGGATGAGGATCTAGCAAATCTCATCGAGGAATACGATCGAGCAGGAGCAGCAACCCCGACTGCATCTTTAAAGATCAGGGCCTTCCTTTCGCTCCCGAAAAAAATATATTCTTCCTCT…
PgmiR31	pupative-target:POPTR_0008s19040.2|PACid:18249368:[423,442]	Octicosapeptide/Phox/Bem1p family protein	[GO:0003674 "molecular_function" evidence=ND] [GO:0005634 "nucleus" evidence=ISM] [GO:0008150 "biological_process" evidence=ND]
ATGGTCGGACCTTCACTTGACACCACCAAGCTTCACCTCAAAGCCCCCTCCTCTGCCCCTGCCACCATCAAGTTCCTCTGCAGTTATGGTGGCAAGATCATCCCCCGTTTTCCCGATGGTAAACTCCGTTATCAAGGTGGCGAGACCCGTGTCATCGGCGTCGACCGTTCCATCTCCTTTGCTGAGTTATTGTTGAAGCTTGGAGATTTGTGTGGCACATCAGTGAGTCTCCGTTGTCAGTTGCCAAAAGAAGATCTAGACGCTCTGGTATCGATCACCTCGGATGAGGATCTAGCAAATCTCATCGAGGAATACGATCGAGCAGGAGCAGCAACCCCGACTGCATCTTTAAAGATCAGGGCCTTCCTTTCGCTCCCGAAAAAAATATATTCTTCCTCT…
PgmiR31	pupative-target:POPTR_0008s11610.1|PACid:18249552:[20,39]	MAP1B methionine aminopeptidase 1B	[GO:0004177 "aminopeptidase activity" evidence=IEA] [GO:0006508 "proteolysis" evidence=IEA;ISS] [GO:0008235 "metalloexopeptidase activity" evidence=IEA;ISS] [GO:0009507 "chloroplast" evidence=ISM;IDA;TAS] [GO:0009987 "cellular process" evidence=IEA] [GO:0005739 "mitochondrion" evidence=TAS]	[GO:0031365 "N-terminal protein amino acid modification" evidence=TAS] [GO:0019243 "methylglyoxal catabolic process to D-lactate" evidence=RCA]
ATGGGTTTTGCTGCTTCAATGTCTTCCCCTCCTCCTCCTCTGCAACTTTCCTCCTCCTCCTCCTCATCATCATCATGGTCAAAGTCAGCTCTTTTCAGCGTGACCCCAGTTTCCTTTTCTCCTCCAACTGGAAAAAATGCACAGTATCGTAAACGACTCGTCGTATTGTCAAAGAGAGTTTCACCTCTAGAAGAGGGCATGAGAATCAGGAGAGAACGAGAGCTTCAAAAGACGGTTAAGTTTAGAAAAAGGCCACCATTGAGGCGGGGGAGAGTATCGCCAAGGTTGCCAGTGCCCGATGATATTCCAAAGCCTCCATATTTAGGTTCAAATGAGTTGCCAGATATTTCTAGTGAGCATCAGATTCATGACTCTGAAGGGATTGTTAAAATGAGGGCA…
PgmiR31	pupative-target:POPTR_0008s11610.1|PACid:18249552:[45,64]	MAP1B methionine aminopeptidase 1B	[GO:0004177 "aminopeptidase activity" evidence=IEA] [GO:0006508 "proteolysis" evidence=IEA;ISS] [GO:0008235 "metalloexopeptidase activity" evidence=IEA;ISS] [GO:0009507 "chloroplast" evidence=ISM;IDA;TAS] [GO:0009987 "cellular process" evidence=IEA] [GO:0005739 "mitochondrion" evidence=TAS]	[GO:0031365 "N-terminal protein amino acid modification" evidence=TAS] [GO:0019243 "methylglyoxal catabolic process to D-lactate" evidence=RCA]
ATGGGTTTTGCTGCTTCAATGTCTTCCCCTCCTCCTCCTCTGCAACTTTCCTCCTCCTCCTCCTCATCATCATCATGGTCAAAGTCAGCTCTTTTCAGCGTGACCCCAGTTTCCTTTTCTCCTCCAACTGGAAAAAATGCACAGTATCGTAAACGACTCGTCGTATTGTCAAAGAGAGTTTCACCTCTAGAAGAGGGCATGAGAATCAGGAGAGAACGAGAGCTTCAAAAGACGGTTAAGTTTAGAAAAAGGCCACCATTGAGGCGGGGGAGAGTATCGCCAAGGTTGCCAGTGCCCGATGATATTCCAAAGCCTCCATATTTAGGTTCAAATGAGTTGCCAGATATTTCTAGTGAGCATCAGATTCATGACTCTGAAGGGATTGTTAAAATGAGGGCA…
PgmiR31	pupative-target:POPTR_0008s11610.2|PACid:18249553:[20,39]	MAP1B methionine aminopeptidase 1B	[GO:0004177 "aminopeptidase activity" evidence=IEA] [GO:0006508 "proteolysis" evidence=IEA;ISS] [GO:0008235 "metalloexopeptidase activity" evidence=IEA;ISS] [GO:0009507 "chloroplast" evidence=ISM;IDA;TAS] [GO:0009987 "cellular process" evidence=IEA] [GO:0005739 "mitochondrion" evidence=TAS]	[GO:0031365 "N-terminal protein amino acid modification" evidence=TAS] [GO:0019243 "methylglyoxal catabolic process to D-lactate" evidence=RCA]
ATGGGTTTTGCTGCTTCAATGTCTTCCCCTCCTCCTCCTCTGCAACTTTCCTCCTCCTCCTCCTCATCATCATCATGGTCAAAGTCAGCTCTTTTCAGCGTGACCCCAGTTTCCTTTTCTCCTCCAACTGGAAAAAATGCACAGTATCGTAAACGACTCGTCGTATTGTCAAAGAGAGTTTCACCTCTAGAAGAGGGCATGAGAATCAGGAGAGAACGAGAGCTTCAAAAGACGGTTAAGTTTAGAAAAAGGCCACCATTGAGGCGGGGGAGAGTATCGCCAAGGTTGCCAGTGCCCGATGATATTCCAAAGCCTCCATATTTAGGTTCAAATGAGTTGCCAGATATTTCTAGTGAGCATCAGATTCATGACTCTGAAGGGATTGTTAAAATGAGGGCA…
PgmiR025	pupative-target:POPTR_0017s08790.1|PACid:18210435:[61,81]	Ribosomal protein S7p/S5e family protein	[GO:0009536 "plastid" evidence=IC]
ATGAAAACAATACGTGTAATAACTCCTAACATAACATTTAAAGCAAGACGTGTAGACAGATCAACTCATCAAGTTCCCATTGAAATAGGATCTATACAAGAGAAAGCACTTGCCATTAGTTGGTTATCAGGAGCATCTAAAAAAATATCTGGGTCGAAATATAGTTTTCAAATTCAATTCAAATTAGTGGATGCTACCAAAAGGAGTGGAGATTACATACACAAAAAGGAAGAGACTCATAAAATGACATAA
PgmiR35	pupative-target:POPTR_0017s13510.1|PACid:18209507:[785,804]	Ribosomal protein L7Ae/L30e/S12e/Gadd45 family protein	[GO:0005737 "cytoplasm" evidence=ISM] [GO:0030529 "ribonucleoprotein complex" evidence=IEA] [GO:0042254 "ribosome biogenesis" evidence=IEA]	[GO:0005774 "vacuolar membrane" evidence=IDA] [GO:0022625 "cytosol" evidence=IDA] [GO:0009506 "plasmodesma" evidence=IDA]
ATGACTGTAGATGTTGGATTCTTTATGGCTCCCAAAAGAGGCGTGAAGGCCCCACTAGCAGCAAAGAAAAAACCTGAAAAGGTCGTAAATCCTCTGTTTGAGAAGCGACCAAAGCAGTTTGGAATTGGTGGTGCCCTTCCACCCAAGAAGGATTTGACTAGATTTAAGGATTTGACTAGATTTGTCAAGTGGCCACATGTTGTTCGTATTCAGAGGCAAAGAAGGATTCTGAAACAGCGTTTGAAGGTTCCTCCTGCTGTTAACCAGTTCACAAAAACACTTGACAAGAACCTTGCCACACAGCTTTTTAAGTTGTTGCTAAAATATAGACCTGAGGACAAGGCTGCTAAGAAGGAAAGGCTTCTTAAAAGAGCACAAGCTGCAGAAGAGGGGAAGACT…
PgmiR35	pupative-target:POPTR_0017s13530.1|PACid:18210618:[743,762]	Ribosomal protein L7Ae/L30e/S12e/Gadd45 family protein	[GO:0005737 "cytoplasm" evidence=ISM] [GO:0030529 "ribonucleoprotein complex" evidence=IEA] [GO:0042254 "ribosome biogenesis" evidence=IEA]	[GO:0005774 "vacuolar membrane" evidence=IDA] [GO:0022625 "cytosol" evidence=IDA] [GO:0009506 "plasmodesma" evidence=IDA]
ATGGCTCCCAAAAGAGGTGTGAAGGCCCCGCTAGCAGCAAAGAAAAAACCTGAAAAGGTTGTGAATCCTTTGTTTGAGAAGCGACCAAAGCAGTTTGGAATTGGTGGTGCCCTTCCACCCAAGAAGGATTTGACTAGATTTGTAAAGTGGCCACATGTTGTTCGTATTCAGAGGCAAAGAAGGATTCTGAAACAGCGTTTGAAGGTCCCTCCTGCTGTTAACCAGTTCACAAAAACCCTTGACAAGAACCTTGCCACACAACTTTTTAAGTTGTTGCTAAAATATAGACCTGAGGACAAGGCTGCTAAGAAGGAAAGGCTTCTTAAAAGAGCACAAGCTGCTGAAGAGGGGAAGACTGTGGAATCAAAGAAGCCTATTGTCGTTAAATATGGTCTTAAC…
PgmiR35	pupative-target:POPTR_0018s10800.1|PACid:18215401:[524,543]	Plant protein of unknown function (DUF828)	[GO:0005634 "nucleus" evidence=ISM] [GO:0009507 "chloroplast" evidence=ISM] [GO:0009734 "auxin mediated signaling pathway" evidence=IMP]	[GO:0009733 "response to auxin stimulus" evidence=IEP] [GO:0010305 "leaf vascular tissue pattern formation" evidence=IMP] [GO:0042127 "regulation of cell proliferation" evidence=RCA]
ATGGATTCAATTATGAAGCCATCTCCCTCTGAGGCACATCCTGAGACAATGGATTTTCTTTCGAGCACTTGGTGCAACTTTGCTGTTCAAGCTCTCCAACCAGACTTGCAAAACCAGCCGATTATTCTCCTAGATAATCCAATCAAGAAACTCGATTGCGACGTCATGAAACCTCCTTTCTCGAAGATGGACAAGAGTGTCAAAATGGATGATGCCTTCAAGTCTCTGCCACCATGGAAATCCAATGATATGAAGTCATGGATATGGATGCAACAAGCAATGCATCCTGAACTGAACTACAACAGTTGTTTCCGCAAGAAATGGGTGCATAATCTTTTCCCATGGAAAAATATACTGCCCTTTAAGACCATTTCAATAAAGAAATGGTTGAAAGAGATA…
PgmiR35	pupative-target:POPTR_0004s11260.1|PACid:18226678:[845,864]	Ribosomal protein L7Ae/L30e/S12e/Gadd45 family protein	[GO:0005737 "cytoplasm" evidence=ISM] [GO:0030529 "ribonucleoprotein complex" evidence=IEA] [GO:0042254 "ribosome biogenesis" evidence=IEA]	[GO:0005774 "vacuolar membrane" evidence=IDA] [GO:0022625 "cytosol" evidence=IDA] [GO:0009506 "plasmodesma" evidence=IDA]
ATGGCTCCCAAAAGAGGTGTGAAGGCCCCGTTAGCAGCAAAGAAGAAGCCAGAAAAGGTCGTAAACCCTTTGTTTGAGAAACGACCAAAGCAGTTTGGAATTGGTGGTGCCCTTCCACCCAAGAAGGATTTGACTAGATTTGTCAAGTGGCCACATGTTGTTCGTATTCAGAGGCAAAGAAGGATTCTGAAACAGCGTTTGAAGGTTCCTCCTGCTGTTAACCAGTTCACAAAAACACTTGACAAGAACCTTGCTACACAACTTTTCAAGTTGTTCCTAAAATATAGACCTGAGGACAAGGCTGCTAAGAAGGAAAGGCTTCTTAAGAGAGCACAAGCTGAAGCTGAGGGGAAGACTGTGGAAACAAAGAAGCCTATTGTTATTAAATATGGTCTTAAC…
PgmiR35	pupative-target:POPTR_0004s11260.2|PACid:18226679:[743,762]	Ribosomal protein L7Ae/L30e/S12e/Gadd45 family protein	[GO:0005737 "cytoplasm" evidence=ISM] [GO:0030529 "ribonucleoprotein complex" evidence=IEA] [GO:0042254 "ribosome biogenesis" evidence=IEA]	[GO:0005774 "vacuolar membrane" evidence=IDA] [GO:0022625 "cytosol" evidence=IDA] [GO:0009506 "plasmodesma" evidence=IDA]
ATGGCTCCCAAAAGAGGTGTGAAGGCCCCGTTAGCAGCAAAGAAGAAGCCAGAAAAGGTCGTAAACCCTTTGTTTGAGAAACGACCAAAGCAGTTTGGAATTGGTGGTGCCCTTCCACCCAAGAAGGATTTGACTAGATTTGTCAAGTGGCCACATGTTGTTCGTATTCAGAGGCAAAGAAGGATTCTGAAACAGCGTTTGAAGGTTCCTCCTGCTGTTAACCAGTTCACAAAAACACTTGACAAGAACCTTGCTACACAACTTTTCAAGTTGTTCCTAAAATATAGACCTGAGGACAAGGCTGCTAAGAAGGAAAGGCTTCTTAAGAGAGCACAAGCTGAAGCTGAGGGGAAGACTGTGGAAACAAAGAAGCCTATTGTTATTAAATATGGTCTTAAC…
PgmiR35	pupative-target:POPTR_0001s44680.1|PACid:18235487:[429,448]	CHL chloroplastic lipocalin	[GO:0005576 "extracellular region" evidence=ISM] [GO:0009535 "chloroplast thylakoid membrane" evidence=IDA] [GO:0009507 "chloroplast" evidence=IDA]	[GO:0006979 "response to oxidative stress" evidence=IMP] [GO:0031977 "thylakoid lumen" evidence=IDA]
ATGGTAAATGCTGTAAATGTTTATCATCATCATCAAACACCGCCAATTCTTCCACTTCAATGTCGCTCCTCTGCTCCTCCTCATTTCACCAGGGGAGTGCCTGGAAAGCTTTTGTTAAAATGTTCATTTGAGAACACTACCTCAAGTGATGTTGCAGTAAGGCATGTGCTATCTGGATTTGCAGCCTCATTAATATTTCTTTCCCAGACAAATCAGGTTCTTGCAGCAGATGTGTTTCAATCCCACAATATCTGCCAGCTCGCAAGCGCTGCAGAAAATAAAATAACCCCCCTTCCACTTGATGACAGTTCTGGTGGAGGAATGGGAAAACTAATGATGATGAGAGCTATGACAGTTAAGGATTTTGATCCTGTCAGATATTCTGGAAGGTGGTTTGAA…
PgmiR35	pupative-target:POPTR_0002s05890.1|PACid:18245933:[2387,2406]	VCL1 vacuoleless1 (VCL1)	[GO:0003674 "molecular_function" evidence=ND] [GO:0005622 "intracellular" evidence=IEA]	[GO:0006886 "intracellular protein transport" evidence=IEA] [GO:0007033 "vacuole organization" evidence=RCA;TAS] [GO:0050665 "hydrogen peroxide biosynthetic process" evidence=RCA]
ATGTCGAACGTCTCTGTCGCGGCTGAATGGCAACTCCTAACAGACCGGTATTACAGAAAACCCGAACTCTACCCAATGCGATGGAAACACATAGACTTAAGCCGTAATAAAGTAGCCTGCGCACCCTTCGGCGGTCCAATCGCTTTAATTCGTGACGATTCCAAAATCGTCCAGCTCTACGCCGAATCCGCCCTCCGAAAACTCCGAATTTTTAACTCCGCTGGTGTTCTCCTATCTGAAACAGTCTGGAAACACCCAGGCGGCCGATTGATCGGAATGTCATGGACCGAAGACCAAACCCTAATTTGCATAGTCCAGGACGGCACGATCTACCGTTACAACGTCCACGGCGAGTGTCTAGAACCTAATTTCTCCATGGGAAAAGATTGCTTTGAACAG…
PgmiR35	pupative-target:POPTR_0005s12730.1|PACid:18208347:[594,614]	GRAS family transcription factor	[GO:0003700 "sequence-specific DNA binding transcription factor activity" evidence=ISS] [GO:0005634 "nucleus" evidence=ISM] [GO:0006355 "regulation of transcription, DNA-dependent" evidence=TAS]	[GO:0030154 "cell differentiation" evidence=IMP] [GO:0048831 "regulation of shoot system development" evidence=IGI]
ATGAAAGTTCCAGCTCCCTCACCACAAAACAGCAGCAGCAGCAACAACCAGTCTCAAAACCCGAAACCAGTTTCTTGCAACAACACCAACAATAACAGCAGGAACATCAGCTTTAACCCCAGCAATCGAAACTTGTGCTACGAACCCACATCGGTTCTTGACTTGCGTAGAAGTCCAAGTCCTGCACGAGCTGGCAAACCGGCCTCTGCAACCGATCCTATCGAGTGGGAAGATCATGTCTTGCAAACTTTGGATTGGGATTCTATTATGAGAGAGTTGGACTTCCATGATGATTCTGCTCCTGCTCTCATCAAGAATTTTCCACAATTCGGTCCTTGCAGTGAGCCTCAAATTCAAAGTCATAACCTTCCTGAGTTCACTGCATCTCAACAGATTGAT…
PgmiR35	pupative-target:POPTR_0003s11020.1|PACid:18217540:[1233,1253]	GRAS family transcription factor	[GO:0003700 "sequence-specific DNA binding transcription factor activity" evidence=ISS] [GO:0005634 "nucleus" evidence=ISM] [GO:0006355 "regulation of transcription, DNA-dependent" evidence=TAS]	[GO:0030154 "cell differentiation" evidence=IMP] [GO:0048831 "regulation of shoot system development" evidence=IGI]
ATGCCCTTTCGTTTGCAGGCCAAGGGGGGTGTAGATTTTGATGGTTTTGCTTCAGTTTGTTCTCAACAAGAAACTTGGACTCAAAGGCAACGACAACAACTTCTTGAAGTAAATTGCTTTGCAAGCAAAGAACCTAACTCAGTTCTTCATATGAGAAGAAGTCCAAGCCCACCTACATCAGTTTCGACACTCTCCTCCTCCTCAAACGGCGGCGCCGGTGGAAACACCAGCGACAAGACCGCCACCATCACGGCAACAGATAAAGTAGTGAACCCAGTGAACAATGAAAGGAAAGATGAATGGGCAACAGAGCTGCAGCCATTCCCAAGTGGACTAGAGTTTGTTTCAACAGGAGAAAGATGTGGACTTGGACTAGAAGACTGGGAGAATATGCTGTCA…
PgmiR35	pupative-target:POPTR_0014s05940.1|PACid:18224085:[987,1007]	GRAS family transcription factor	[GO:0003700 "sequence-specific DNA binding transcription factor activity" evidence=ISS] [GO:0005634 "nucleus" evidence=ISM] [GO:0006355 "regulation of transcription, DNA-dependent" evidence=TAS]	[GO:0030154 "cell differentiation" evidence=IMP] [GO:0048831 "regulation of shoot system development" evidence=IGI]
ATGAAGGCCATGCCCCTACCCTTCGAGAACTTTCAAGGGAAGGGGGTGTTAGATTTCTCTTCGTCTACTACTTCCTCTCCAGATTCACTGCATCTACACCACCAGAAGTGGCAGAACAACAACAGCAAAGAAAGTTGTGGTTTTTTTTTGGGCAGTACTGAGCCCACATCTGTGCTTGATACAATAAGCAGACAAAGCCCACCAACATCGTCCTCAACACTGTCTTCTTCTCAAGGCGGAGGTGGTGGCGGCGGAGGAGCCTCCACCGACACCACCAACGGTGTGGCAGCAGCTGGTGGAAGCAACCCTTGTGTAGATGAAAAATGTGGACAGCAACTTGGAATGGAGGATTGGGAGAGTGTGTTGCCAGGTTCTCCTAGTCAAGAGCAGTCAATTTTA…
PgmiR35	pupative-target:POPTR_0014s05910.1|PACid:18224320:[1134,1154]	GRAS family transcription factor	[GO:0003700 "sequence-specific DNA binding transcription factor activity" evidence=ISS] [GO:0005634 "nucleus" evidence=ISM] [GO:0006355 "regulation of transcription, DNA-dependent" evidence=TAS]	[GO:0030154 "cell differentiation" evidence=IMP] [GO:0048831 "regulation of shoot system development" evidence=IGI]
ATGAAGGCCATGCCCCTACCCTCTGAGGACTTTCAAGGGAAGGGGGTGTTAGATTTCTCTTCGTCTACTACTTCCTCTCCAAATTCACTGTATCAATACCACCACAAGTGGCAGAACAACAACAGCAAAGAAAGTTGTGGTTTTTTTGTGGGCGGTGCTGAGCCCACATCTGTACTTGACACAATAAGCAGACGAAGCCCACCAACATCGTCCTCAACACTGTCTTCTTCTCAAGGCGGAGGAGGTGGTGGCGGAGGAGCCTCCACCGACACCACCAACGACGTGGCAGCAGCTGGTGGAAGCATCCCTTGTGTAGATGAAGAATGTGGACAGCAACTTGGAATGGAGGATTGGGAGAGTGTGTTGCCAGGTTCTCCTAGTCAAGAGCAGTCAATTTTA…
