# Supplementary material for: Genome-wide identification of microRNAs in pomegranate (Punica granatum L.) by high-throughput sequencing
Source: BMC Plant Biol. 2016 May 26;16:122. doi: 10.1186/s12870-016-0807-3 (PMC4880961; doi:10.1186/s12870-016-0807-3)
Supplement: Additional file 8: Table S7. — List of different KEGG pathways. (XLSX 19 kb) [file 12870_2016_807_MOESM8_ESM.xlsx]

## Sheet: Additional file 7
KEGG orthology pathways
#Pathway	Sample1 (272)	Pvalue	Qvalue	Pathway ID	Genes	KOs
Metabolic pathways	67	0.83864	0.999745	ko01100	POPTR_0005s27910.1|PACid:18207121;POPTR_0007s05710.1|PACid:18243084;POPTR_0005s05360.1|PACid:18206590;POPTR_0005s25330.1|PACid:18207955;POPTR_0005s06270.1|PACid:18207993;POPTR_0005s25100.1|PACid:18208636;POPTR_0005s19370.1|PACid:18208766;POPTR_0005s00480.1|PACid:18208964;POPTR_0017s14250.1|PACid:18209529;POPTR_0017s09820.1|PACid:18209605;POPTR_0006s04420.1|PACid:18211647;POPTR_0006s07360.1|PACid:…	K09753+K00232+K01807+K00430+K01051+K00611+K00913+K11717+K00318+K01501+K01001+K00924+K01054+K02109+K01613+K05282+K00861+K14677+K01114+K00253+K01663+K02563+K00228+K12669+K00383+K01733+K01259+K03006+K07130+K01952+K00627+K04708+K01113+K00948+K01955+K04718+K00058+K01115+K00423+K01868+K08915+K03945+K02992
Plant-pathogen interaction	42	0.0425161	0.826684	ko04626	POPTR_0002s23650.1|PACid:18245608;POPTR_0005s25640.1|PACid:18206454;POPTR_0005s10140.1|PACid:18206794;POPTR_0005s23600.1|PACid:18206820;POPTR_0005s23600.2|PACid:18206821;POPTR_0005s12590.1|PACid:18208316;POPTR_0017s14140.1|PACid:18210212;POPTR_0017s14140.2|PACid:18210213;POPTR_0017s14600.2|PACid:18210413;POPTR_0006s04230.1|PACid:18212308;POPTR_0006s08110.1|PACid:18212464;POPTR_0006s08525.1|PACid:…	K13422+K13420+K13464+K13430+K13457+K13448+K13412+K13416+K13424+K13429+K13417+K13425+K13426+K13460
Plant hormone signal transduction	41	0.000185887	0.0133839	ko04075	POPTR_0005s16320.1|PACid:18208076;POPTR_0006s12930.1|PACid:18212166;POPTR_0004s22130.1|PACid:18224673;POPTR_0009s02020.1|PACid:18227573;POPTR_0010s23000.1|PACid:18240058;POPTR_0002s09050.1|PACid:18245253;POPTR_0008s03890.1|PACid:18247557;POPTR_0016s09150.1|PACid:18249918;POPTR_0020s00280.1|PACid:18209105;POPTR_0017s08860.1|PACid:18210568;POPTR_0014s12930.1|PACid:18223294;POPTR_0001s33030.1|PACid:…	K14486+K14485+K13422+K14494+K13464+K13415+K14488+K13416+K14497+K14503+K14492+K14489
Microbial metabolism in diverse environments	24	0.543965	0.999745	ko01120	POPTR_0005s05360.1|PACid:18206590;POPTR_0017s09820.1|PACid:18209605;POPTR_0006s07360.1|PACid:18211770;POPTR_0018s13780.1|PACid:18215767;POPTR_0003s17430.1|PACid:18216769;POPTR_0013s04810.1|PACid:18220315;POPTR_0014s02040.1|PACid:18223929;POPTR_0004s02510.1|PACid:18224530;POPTR_0009s07420.1|PACid:18227945;POPTR_0012s04980.1|PACid:18230052;POPTR_0015s04650.1|PACid:18233743;POPTR_0015s04650.2|PACid:…	K01807+K01501+K00924+K01114+K02563+K00383+K01733+K00627+K01113+K00948+K00058
Biosynthesis of secondary metabolites	23	0.999745	0.999745	ko01110	POPTR_0005s27910.1|PACid:18207121;POPTR_0005s05360.1|PACid:18206590;POPTR_0005s25330.1|PACid:18207955;POPTR_0005s12920.1|PACid:18208306;POPTR_0005s25100.1|PACid:18208636;POPTR_0005s00480.1|PACid:18208964;POPTR_0017s14250.1|PACid:18209529;POPTR_0014s06960.1|PACid:18223755;POPTR_0004s10610.1|PACid:18224815;POPTR_0004s21790.1|PACid:18226726;POPTR_0009s07040.1|PACid:18227620;POPTR_0009s17030.1|PACid:…	K09753+K01807+K00430+K13648+K00611+K11717+K00318+K05282+K14677+K00253+K01663+K00228+K00383+K01952+K00627+K00948+K02992
Aminobenzoate degradation	15	0.405246	0.999745	ko00627	POPTR_0017s09820.1|PACid:18209605;POPTR_0006s07360.1|PACid:18211770;POPTR_0018s13780.1|PACid:18215767;POPTR_0003s17430.1|PACid:18216769;POPTR_0013s04810.1|PACid:18220315;POPTR_0014s02040.1|PACid:18223929;POPTR_0004s02510.1|PACid:18224530;POPTR_0009s07420.1|PACid:18227945;POPTR_0001s33470.1|PACid:18238295;POPTR_0001s14220.1|PACid:18238974;POPTR_0010s04470.1|PACid:18239719;POPTR_0010s19270.1|PACid:…	K01501+K00924+K01114+K01113
Pyrimidine metabolism	15	0.549799	0.999745	ko00240	POPTR_0006s07360.1|PACid:18211770;POPTR_0018s13780.1|PACid:18215767;POPTR_0003s17430.1|PACid:18216769;POPTR_0013s04810.1|PACid:18220315;POPTR_0014s02040.1|PACid:18223929;POPTR_0004s02510.1|PACid:18224530;POPTR_0001s26690.1|PACid:18237687;POPTR_0001s15910.1|PACid:18237943;POPTR_0001s15910.2|PACid:18237944;POPTR_0001s14220.1|PACid:18238974;POPTR_0010s04470.1|PACid:18239719;POPTR_0010s19270.1|PACid:…	K00924+K03006+K03671+K01955
Fructose and mannose metabolism	14	0.304064	0.999745	ko00051	POPTR_0005s25100.1|PACid:18208636;POPTR_0006s07360.1|PACid:18211770;POPTR_0018s13780.1|PACid:18215767;POPTR_0003s17430.1|PACid:18216769;POPTR_0013s04810.1|PACid:18220315;POPTR_0014s02040.1|PACid:18223929;POPTR_0004s02510.1|PACid:18224530;POPTR_0001s14220.1|PACid:18238974;POPTR_0010s04470.1|PACid:18239719;POPTR_0010s20790.1|PACid:18239892;POPTR_0010s19270.1|PACid:18240611;POPTR_0010s25600.1|PACid:…	K00611+K00924+K01952+K00058
Benzoate degradation	11	0.397049	0.999745	ko00362	POPTR_0006s07360.1|PACid:18211770;POPTR_0018s13780.1|PACid:18215767;POPTR_0003s17430.1|PACid:18216769;POPTR_0013s04810.1|PACid:18220315;POPTR_0014s02040.1|PACid:18223929;POPTR_0004s02510.1|PACid:18224530;POPTR_0001s14220.1|PACid:18238974;POPTR_0010s04470.1|PACid:18239719;POPTR_0010s19270.1|PACid:18240611;POPTR_0007s14500.1|PACid:18243410;POPTR_0016s08080.1|PACid:18250765	K00924
Ethylbenzene degradation	11	0.345549	0.999745	ko00642	POPTR_0006s07360.1|PACid:18211770;POPTR_0018s13780.1|PACid:18215767;POPTR_0003s17430.1|PACid:18216769;POPTR_0013s04810.1|PACid:18220315;POPTR_0014s02040.1|PACid:18223929;POPTR_0004s02510.1|PACid:18224530;POPTR_0001s14220.1|PACid:18238974;POPTR_0010s04470.1|PACid:18239719;POPTR_0010s19270.1|PACid:18240611;POPTR_0007s14500.1|PACid:18243410;POPTR_0016s08080.1|PACid:18250765	K00924
Limonene and pinene degradation	11	0.775649	0.999745	ko00903	POPTR_0006s07360.1|PACid:18211770;POPTR_0018s13780.1|PACid:18215767;POPTR_0003s17430.1|PACid:18216769;POPTR_0013s04810.1|PACid:18220315;POPTR_0014s02040.1|PACid:18223929;POPTR_0004s02510.1|PACid:18224530;POPTR_0001s14220.1|PACid:18238974;POPTR_0010s04470.1|PACid:18239719;POPTR_0010s19270.1|PACid:18240611;POPTR_0007s14500.1|PACid:18243410;POPTR_0016s08080.1|PACid:18250765	K00924
Tyrosine metabolism	11	0.600384	0.999745	ko00350	POPTR_0006s07360.1|PACid:18211770;POPTR_0018s13780.1|PACid:18215767;POPTR_0003s17430.1|PACid:18216769;POPTR_0013s04810.1|PACid:18220315;POPTR_0014s02040.1|PACid:18223929;POPTR_0004s02510.1|PACid:18224530;POPTR_0001s14220.1|PACid:18238974;POPTR_0010s04470.1|PACid:18239719;POPTR_0010s19270.1|PACid:18240611;POPTR_0007s14500.1|PACid:18243410;POPTR_0016s08080.1|PACid:18250765	K00924
Ribosome	9	0.571009	0.999745	ko03010	POPTR_0006s23770.1|PACid:18212658;POPTR_0015s12460.1|PACid:18232581;POPTR_0010s13650.1|PACid:18240044;POPTR_0008s11820.1|PACid:18249209;POPTR_0017s08790.1|PACid:18210435;POPTR_0017s13510.1|PACid:18209507;POPTR_0017s13530.1|PACid:18210618;POPTR_0004s11260.1|PACid:18226678;POPTR_0004s11260.2|PACid:18226679	K02926+K02998+K00627+K02992+K02936
Purine metabolism	8	0.343042	0.999745	ko00230	POPTR_0005s00480.1|PACid:18208964;POPTR_0014s12560.1|PACid:18222671;POPTR_0009s07040.1|PACid:18227620;POPTR_0001s29460.1|PACid:18235735;POPTR_0001s26690.1|PACid:18237687;POPTR_0010s20790.1|PACid:18239892;POPTR_0010s05520.1|PACid:18241188;POPTR_0002s20740.1|PACid:18244203	K11717+K01509+K01259+K03006+K01952+K00948
mRNA surveillance pathway	7	0.165321	0.999745	ko03015	POPTR_0014s04300.1|PACid:18224228;POPTR_0011s14630.1|PACid:18231597;POPTR_0015s09060.1|PACid:18232781;POPTR_0010s23930.1|PACid:18241760;POPTR_0002s07810.1|PACid:18245183;POPTR_0002s15280.1|PACid:18245643;POPTR_0002s09830.1|PACid:18246886	K03456+K14325+K04354+K00565+K14404+K14324+K14411
Arginine and proline metabolism	6	0.0160328	0.577179	ko00330	POPTR_0005s25100.1|PACid:18208636;POPTR_0017s14250.1|PACid:18209529;POPTR_0004s10610.1|PACid:18224815;POPTR_0004s21790.1|PACid:18226726;POPTR_0009s17030.1|PACid:18228232;POPTR_0001s29460.1|PACid:18235735	K00611+K00318+K14677+K01259
Fc gamma R-mediated phagocytosis	5	0.132243	0.999745	ko04666	POPTR_0001s28170.1|PACid:18235365;POPTR_0001s28170.2|PACid:18235366;POPTR_0010s26210.1|PACid:18241596;POPTR_0010s26210.2|PACid:18241597;POPTR_0002s15350.1|PACid:18245902	K04688+K04718+K01115
Glutathione metabolism	5	0.154109	0.999745	ko00480	POPTR_0015s04650.1|PACid:18233743;POPTR_0015s04650.2|PACid:18233744;POPTR_0001s29460.1|PACid:18235735;POPTR_0002s08240.1|PACid:18245185;POPTR_0002s08240.2|PACid:18245186	K00383+K01259+K00434
Protein processing in endoplasmic reticulum	5	0.892145	0.999745	ko04141	POPTR_0001s39590.1|PACid:18238497;POPTR_0001s39590.2|PACid:18238498;POPTR_0005s05090.1|PACid:18206472;POPTR_0006s11070.1|PACid:18213750;POPTR_0011s00460.1|PACid:18232152	K10956+K14007+K06689+K12669
Toxoplasmosis	5	0.825221	0.999745	ko05145	POPTR_0005s12590.1|PACid:18208316;POPTR_0003s13380.1|PACid:18216619;POPTR_0009s01500.1|PACid:18228315;POPTR_0009s01500.2|PACid:18228316;POPTR_0010s04470.1|PACid:18239719	K04733+K13412
Apoptosis	4	0.857128	0.999745	ko04210	POPTR_0005s12590.1|PACid:18208316;POPTR_0009s01500.1|PACid:18228315;POPTR_0009s01500.2|PACid:18228316;POPTR_0010s04470.1|PACid:18239719	K04733
Circadian rhythm - plant	4	0.444647	0.999745	ko04712	POPTR_0014s14650.1|PACid:18222417;POPTR_0002s23650.1|PACid:18245608;POPTR_0015s07930.1|PACid:18233322;POPTR_0010s25830.1|PACid:18241745	K12126+K12135
Glycerophospholipid metabolism	4	0.262665	0.999745	ko00564	POPTR_0003s06020.1|PACid:18218350;POPTR_0003s06020.2|PACid:18218351;POPTR_0009s07420.1|PACid:18227945;POPTR_0002s15350.1|PACid:18245902	K01613+K01114+K01115
Leishmaniasis	4	0.853988	0.999745	ko05140	POPTR_0005s12590.1|PACid:18208316;POPTR_0009s01500.1|PACid:18228315;POPTR_0009s01500.2|PACid:18228316;POPTR_0010s04470.1|PACid:18239719	K04733
Neurotrophin signaling pathway	4	0.927872	0.999745	ko04722	POPTR_0005s12590.1|PACid:18208316;POPTR_0009s01500.1|PACid:18228315;POPTR_0009s01500.2|PACid:18228316;POPTR_0010s04470.1|PACid:18239719	K04733
Nitrogen metabolism	4	0.12266	0.999745	ko00910	POPTR_0017s09820.1|PACid:18209605;POPTR_0006s03660.1|PACid:18213450;POPTR_0001s33470.1|PACid:18238295;POPTR_0017s08790.1|PACid:18210435	K01501+K00284+K02992
Pentose and glucuronate interconversions	4	0.519156	0.999745	ko00040	POPTR_0005s06270.1|PACid:18207993;POPTR_0014s04360.1|PACid:18223051;POPTR_0012s09310.1|PACid:18229825;POPTR_0007s04020.1|PACid:18243813	K01051+K01728
Peroxisome	4	0.423451	0.999745	ko04146	POPTR_0007s05710.1|PACid:18243084;POPTR_0012s08220.1|PACid:18229874;POPTR_0001s17400.1|PACid:18235553;POPTR_0001s47700.1|PACid:18238621	K00232+K13343+K13338+K13342
RNA transport	4	0.941868	0.999745	ko03013	POPTR_0011s14630.1|PACid:18231597;POPTR_0002s15280.1|PACid:18245643;POPTR_0008s17600.1|PACid:18247366;POPTR_0008s07430.1|PACid:18249467	K14325+K14324+K14308+K14297+K07562
Selenocompound metabolism	4	0.0404295	0.826684	ko00450	POPTR_0005s00480.1|PACid:18208964;POPTR_0009s07040.1|PACid:18227620;POPTR_0001s15910.1|PACid:18237943;POPTR_0001s15910.2|PACid:18237944	K11717+K03671
Sphingolipid metabolism	4	0.0427732	0.826684	ko00600	POPTR_0010s19920.1|PACid:18240407;POPTR_0010s19920.2|PACid:18240408;POPTR_0010s26210.1|PACid:18241596;POPTR_0010s26210.2|PACid:18241597	K04708+K04718
Spliceosome	4	0.96544	0.999745	ko03040	POPTR_0014s09370.1|PACid:18223125;POPTR_0014s09370.2|PACid:18223126;POPTR_0001s06410.1|PACid:18236811;POPTR_0002s17140.1|PACid:18244941	K12827+K12862
Starch and sucrose metabolism	4	0.962095	0.999745	ko00500	POPTR_0005s06270.1|PACid:18207993;POPTR_0005s12920.1|PACid:18208306;POPTR_0014s04360.1|PACid:18223051;POPTR_0007s04020.1|PACid:18243813	K01051+K13648
Tryptophan metabolism	4	0.124702	0.999745	ko00380	POPTR_0006s26000.1|PACid:18211800;POPTR_0017s09820.1|PACid:18209605;POPTR_0001s33470.1|PACid:18238295;POPTR_0001s30890.1|PACid:18239387	K11816+K01501+K07130
ABC transporters	3	0.868296	0.999745	ko02010	POPTR_0019s15330.1|PACid:18218777;POPTR_0010s13650.1|PACid:18240044;POPTR_0008s11820.1|PACid:18249209	K05663+K00627
Aminoacyl-tRNA biosynthesis	3	0.349997	0.999745	ko00970	POPTR_0006s23770.1|PACid:18212658;POPTR_0003s20940.1|PACid:18217616;POPTR_0008s14490.1|PACid:18249257	K02926+K04567+K01868
Ascorbate and aldarate metabolism	3	0.356495	0.999745	ko00053	POPTR_0002s08240.1|PACid:18245185;POPTR_0002s08240.2|PACid:18245186;POPTR_0008s03210.1|PACid:18248413	K00434+K00423
Base excision repair	3	0.398456	0.999745	ko03410	POPTR_0014s19510.1|PACid:18222251;POPTR_0010s18270.1|PACid:18239842;POPTR_0008s08050.1|PACid:18249648	K10801+K01246
Cell cycle - yeast	3	0.932507	0.999745	ko04111	POPTR_0014s04300.1|PACid:18224228;POPTR_0015s09060.1|PACid:18232781;POPTR_0035s00400.1|PACid:18247334	K03456+K04354+K06685
Glycerolipid metabolism	3	0.382387	0.999745	ko00561	POPTR_0006s25360.1|PACid:18212667;POPTR_0018s08180.1|PACid:18214758;POPTR_0018s08180.2|PACid:18214759	K01054
Glyoxylate and dicarboxylate metabolism	3	0.3727	0.999745	ko00630	POPTR_0006s03660.1|PACid:18213450;POPTR_0012s04980.1|PACid:18230052;POPTR_0001s30890.1|PACid:18239387	K00284+K02563+K07130
Oxidative phosphorylation	3	0.593518	0.999745	ko00190	POPTR_0006s27170.1|PACid:18213717;POPTR_0010s05520.1|PACid:18241188;POPTR_0016s14780.1|PACid:18251171	K02109+K00948+K03945
Phenylalanine metabolism	3	0.582878	0.999745	ko00360	POPTR_0005s25330.1|PACid:18207955;POPTR_0005s00480.1|PACid:18208964;POPTR_0009s07040.1|PACid:18227620	K00430+K11717
Protein export	3	0.307673	0.999745	ko03060	POPTR_0001s39590.1|PACid:18238497;POPTR_0001s39590.2|PACid:18238498;POPTR_0010s22470.1|PACid:18241370	K10956+K01955
Pyruvate metabolism	3	0.70286	0.999745	ko00620	POPTR_0012s04980.1|PACid:18230052;POPTR_0010s13650.1|PACid:18240044;POPTR_0008s11820.1|PACid:18249209	K02563+K00627
Retrograde endocannabinoid signaling	3	0.08576	0.999745	ko04723	POPTR_0006s25360.1|PACid:18212667;POPTR_0018s08180.1|PACid:18214758;POPTR_0018s08180.2|PACid:18214759	K01054
Ribosome biogenesis in eukaryotes	3	0.8363	0.999745	ko03008	POPTR_0009s02210.1|PACid:18227086;POPTR_0009s02210.2|PACid:18227087;POPTR_0008s07430.1|PACid:18249467	K14539+K07562
RNA degradation	3	0.793151	0.999745	ko03018	POPTR_0006s00350.1|PACid:18213145;POPTR_0010s00730.1|PACid:18241219;POPTR_0009s09340.1|PACid:18228445	K12616+K12614+K12604
TGF-beta signaling pathway	3	0.169717	0.999745	ko04350	POPTR_0014s04300.1|PACid:18224228;POPTR_0001s28170.1|PACid:18235365;POPTR_0001s28170.2|PACid:18235366	K03456+K04688
Thiamine metabolism	3	0.0459269	0.826684	ko00730	POPTR_0005s00480.1|PACid:18208964;POPTR_0009s07040.1|PACid:18227620;POPTR_0010s05520.1|PACid:18241188	K11717+K00948
Two-component system	3	0.655951	0.999745	ko02020	POPTR_0010s13650.1|PACid:18240044;POPTR_0010s16790.1|PACid:18241108;POPTR_0008s11820.1|PACid:18249209	K00627+K01113
Amino sugar and nucleotide sugar metabolism	2	0.948762	0.999745	ko00520	POPTR_0005s12920.1|PACid:18208306;POPTR_0005s25100.1|PACid:18208636	K13648+K00611
Bacterial chemotaxis	2	0.348004	0.999745	ko02030	POPTR_0010s18270.1|PACid:18239842;POPTR_0008s08050.1|PACid:18249648	K01246
Butanoate metabolism	2	0.317536	0.999745	ko00650	POPTR_0009s01690.1|PACid:18228244;POPTR_0010s25600.1|PACid:18242056	K00253+K00058
Calcium signaling pathway	2	0.528492	0.999745	ko04020	POPTR_0010s26210.1|PACid:18241596;POPTR_0010s26210.2|PACid:18241597	K04718
Citrate cycle (TCA cycle)	2	0.487436	0.999745	ko00020	POPTR_0010s13650.1|PACid:18240044;POPTR_0008s11820.1|PACid:18249209	K00627
Cyanoamino acid metabolism	2	0.811804	0.999745	ko00460	POPTR_0017s09820.1|PACid:18209605;POPTR_0001s33470.1|PACid:18238295	K01501
Dopaminergic synapse	2	0.513821	0.999745	ko04728	POPTR_0014s04300.1|PACid:18224228;POPTR_0015s09060.1|PACid:18232781	K03456+K04354
Ether lipid metabolism	2	0.203128	0.999745	ko00565	POPTR_0009s07420.1|PACid:18227945;POPTR_0002s15350.1|PACid:18245902	K01114+K01115
Fatty acid metabolism	2	0.556925	0.999745	ko00071	POPTR_0007s05710.1|PACid:18243084;POPTR_0009s01690.1|PACid:18228244	K00232+K00253
Glycine, serine and threonine metabolism	2	0.742472	0.999745	ko00260	POPTR_0001s20630.1|PACid:18234713;POPTR_0010s25600.1|PACid:18242056	K01733+K00058
Glycolysis / Gluconeogenesis	2	0.857474	0.999745	ko00010	POPTR_0010s13650.1|PACid:18240044;POPTR_0008s11820.1|PACid:18249209	K00627
Histidine metabolism	2	0.313153	0.999745	ko00340	POPTR_0009s06650.1|PACid:18228550;POPTR_0001s27440.1|PACid:18236883	K01663
Inositol phosphate metabolism	2	0.535715	0.999745	ko00562	POPTR_0005s19370.1|PACid:18208766;POPTR_0009s07420.1|PACid:18227945	K00913+K01114
Lysine biosynthesis	2	0.100392	0.999745	ko00300	POPTR_0015s04650.1|PACid:18233743;POPTR_0015s04650.2|PACid:18233744	K00383
MAPK signaling pathway	2	0.776524	0.999745	ko04010	POPTR_0001s28170.1|PACid:18235365;POPTR_0001s28170.2|PACid:18235366	K04424
mTOR signaling pathway	2	0.546406	0.999745	ko04150	POPTR_0001s28170.1|PACid:18235365;POPTR_0001s28170.2|PACid:18235366	K04688
N-Glycan biosynthesis	2	0.264667	0.999745	ko00510	POPTR_0006s04420.1|PACid:18211647;POPTR_0011s00460.1|PACid:18232152	K01001+K12669
Pentose phosphate pathway	2	0.487436	0.999745	ko00030	POPTR_0005s05360.1|PACid:18206590;POPTR_0010s05520.1|PACid:18241188	K01807+K00948
Phagosome	2	0.76424	0.999745	ko04145	POPTR_0001s39590.1|PACid:18238497;POPTR_0001s39590.2|PACid:18238498	K10956
Phenylpropanoid biosynthesis	2	0.995567	0.999745	ko00940	POPTR_0005s27910.1|PACid:18207121;POPTR_0005s25330.1|PACid:18207955	K09753+K00430
Styrene degradation	2	0.0134161	0.577179	ko00643	POPTR_0017s09820.1|PACid:18209605;POPTR_0001s33470.1|PACid:18238295	K01501
Ubiquitin mediated proteolysis	2	0.95897	0.999745	ko04120	POPTR_0006s11070.1|PACid:18213750;POPTR_0004s07120.1|PACid:18225436	K06689+K04506
Valine, leucine and isoleucine degradation	2	0.584123	0.999745	ko00280	POPTR_0007s05710.1|PACid:18243084;POPTR_0009s01690.1|PACid:18228244	K00232+K00253
VEGF signaling pathway	2	0.394899	0.999745	ko04370	POPTR_0010s26210.1|PACid:18241596;POPTR_0010s26210.2|PACid:18241597	K04718
Alanine, aspartate and glutamate metabolism	1	0.87075	0.999745	ko00250	POPTR_0010s22470.1|PACid:18241370	K01955
Bacterial secretion system	1	0.676779	0.999745	ko03070	POPTR_0010s22470.1|PACid:18241370	K01955
beta-Alanine metabolism	1	0.774821	0.999745	ko00410	POPTR_0007s05710.1|PACid:18243084	K00232
Biosynthesis of unsaturated fatty acids	1	0.785424	0.999745	ko01040	POPTR_0007s05710.1|PACid:18243084	K00232
Bisphenol degradation	1	0.979273	0.999745	ko00363	POPTR_0010s25600.1|PACid:18242056	K00058
Carbon fixation in photosynthetic organisms	1	0.841296	0.999745	ko00710	POPTR_0005s05360.1|PACid:18206590	K01807
Diterpenoid biosynthesis	1	0.814338	0.999745	ko00904	POPTR_0014s06960.1|PACid:18223755	K05282
Endocytosis	1	0.955452	0.999745	ko04144	POPTR_0002s15350.1|PACid:18245902	K01115
Galactose metabolism	1	0.850592	0.999745	ko00052	POPTR_0016s00410.1|PACid:18250873	K06611
Glutamatergic synapse	1	0.833445	0.999745	ko04724	POPTR_0002s15350.1|PACid:18245902	K01115
GnRH signaling pathway	1	0.829376	0.999745	ko04912	POPTR_0002s15350.1|PACid:18245902	K01115
Homologous recombination	1	0.92408	0.999745	ko03440	POPTR_0008s21940.1|PACid:18247377	K08775
Legionellosis	1	0.763697	0.999745	ko05134	POPTR_0016s08080.1|PACid:18250765	K08823
Lysosome	1	0.967898	0.999745	ko04142	POPTR_0014s02040.1|PACid:18223929	K01379
MAPK signaling pathway - yeast	1	0.912215	0.999745	ko04011	POPTR_0008s04110.1|PACid:18248330	K09265
Methane metabolism	1	0.892178	0.999745	ko00680	POPTR_0010s25600.1|PACid:18242056	K00058
Mineral absorption	1	0.495557	0.999745	ko04978	POPTR_0006s23580.1|PACid:18211103	K14686
Mismatch repair	1	0.927669	0.999745	ko03430	POPTR_0003s20940.1|PACid:18217616	K04567
Nucleotide excision repair	1	0.930249	0.999745	ko03420	POPTR_0005s03890.1|PACid:18208584	K10849
Other glycan degradation	1	0.745976	0.999745	ko00511	POPTR_0005s25100.1|PACid:18208636	K00611
Peptidoglycan biosynthesis	1	0.259122	0.999745	ko00550	POPTR_0012s04980.1|PACid:18230052	K02563
Phosphatidylinositol signaling system	1	0.837418	0.999745	ko04070	POPTR_0005s19370.1|PACid:18208766	K00913
Phosphotransferase system (PTS)	1	0.154574	0.999745	ko02060	POPTR_0010s20790.1|PACid:18239892	K01952
Photosynthesis	1	0.802795	0.999745	ko00195	POPTR_0006s27170.1|PACid:18213717	K02109
Photosynthesis - antenna proteins	1	0.350784	0.999745	ko00196	POPTR_0008s06720.1|PACid:18249261	K08915
Porphyrin and chlorophyll metabolism	1	0.879788	0.999745	ko00860	POPTR_0011s00650.1|PACid:18230659	K00228
PPAR signaling pathway	1	0.814338	0.999745	ko03320	POPTR_0007s05710.1|PACid:18243084	K00232
Propanoate metabolism	1	0.92222	0.999745	ko00640	POPTR_0007s05710.1|PACid:18243084	K00232
Regulation of autophagy	1	0.839368	0.999745	ko04140	POPTR_0002s21720.1|PACid:18244878	K08332
RNA polymerase	1	0.652568	0.999745	ko03020	POPTR_0001s26690.1|PACid:18237687	K03006
Terpenoid backbone biosynthesis	1	0.896019	0.999745	ko00900	POPTR_0017s08790.1|PACid:18210435	K02992
Various types of N-glycan biosynthesis	1	0.388623	0.999745	ko00513	POPTR_0011s00460.1|PACid:18232152	K12669
